# Supplementary material for: Ancestral Reconstruction
Source: PLoS Comput Biol. 2016 Jul 12;12(7):e1004763. doi: 10.1371/journal.pcbi.1004763 (PMC4942178; doi:10.1371/journal.pcbi.1004763)
Supplement: S1 Text — (XML) [file pcbi.1004763.s001.xml]

<mediawiki xmlns="http://www.mediawiki.org/xml/export-0.10/" xmlns:xsi="http://www.w3.org/2001/XMLSchema-instance" xsi:schemaLocation="http://www.mediawiki.org/xml/export-0.10/ http://www.mediawiki.org/xml/export-0.10.xsd" version="0.10" xml:lang="en">
  <siteinfo>
    <sitename>PLoSWiki</sitename>
    <dbname>wiki</dbname>
    <base>http://compbiolwiki.plos.org/wiki/Main_Page</base>
    <generator>MediaWiki 1.25.3</generator>
    <case>first-letter</case>
    <namespaces>
      <namespace key="-2" case="first-letter">Media</namespace>
      <namespace key="-1" case="first-letter">Special</namespace>
      <namespace key="0" case="first-letter" />
      <namespace key="1" case="first-letter">Talk</namespace>
      <namespace key="2" case="first-letter">User</namespace>
      <namespace key="3" case="first-letter">User talk</namespace>
      <namespace key="4" case="first-letter">PLoSWiki</namespace>
      <namespace key="5" case="first-letter">PLoSWiki talk</namespace>
      <namespace key="6" case="first-letter">File</namespace>
      <namespace key="7" case="first-letter">File talk</namespace>
      <namespace key="8" case="first-letter">MediaWiki</namespace>
      <namespace key="9" case="first-letter">MediaWiki talk</namespace>
      <namespace key="10" case="first-letter">Template</namespace>
      <namespace key="11" case="first-letter">Template talk</namespace>
      <namespace key="12" case="first-letter">Help</namespace>
      <namespace key="13" case="first-letter">Help talk</namespace>
      <namespace key="14" case="first-letter">Category</namespace>
      <namespace key="15" case="first-letter">Category talk</namespace>
    </namespaces>
  </siteinfo>
  <page>
    <title>Ancestral reconstruction</title>
    <ns>0</ns>
    <id>264</id>
    <revision>
      <id>2640</id>
      <timestamp>2013-05-15T23:46:48Z</timestamp>
      <contributor>
        <username>Artpoon</username>
        <id>47</id>
      </contributor>
      <comment>Created page with &quot;---- '''Jeffrey B. Joy&lt;sup&gt;1&lt;/sup&gt;, Rosemary M. McCloskey&lt;sup&gt;1&lt;/sup&gt;, Richard H. Liang&lt;sup&gt;1&lt;/sup&gt;, Art F. Y. Poon&lt;sup&gt;1&lt;/sup&gt;'''  &lt;sup&gt;1&lt;/sup&gt;BC Centre for Excellence in HIV...&quot;</comment>
      <model>wikitext</model>
      <format>text/x-wiki</format>
      <text xml:space="preserve" bytes="1853">----
'''Jeffrey B. Joy&lt;sup&gt;1&lt;/sup&gt;, Rosemary M. McCloskey&lt;sup&gt;1&lt;/sup&gt;, Richard H. Liang&lt;sup&gt;1&lt;/sup&gt;, Art F. Y. Poon&lt;sup&gt;1&lt;/sup&gt;'''

&lt;sup&gt;1&lt;/sup&gt;BC Centre for Excellence in HIV/AIDS, Vancouver, Canada.

----

'''Ancestral reconstruction''' is the extrapolation from the observed states of individual or populations of living organisms back in time to their common ancestors.  It is an important application of phylogenetics, the reconstruction and study of the 'family trees' that relate individuals, populations or species to their ancestors.  Ancestral reconstruction can be used to recover different kinds of ancestral character states, including:
# the genetic sequence
# the amino acid sequence of a protein
# the composition of a genome, e.g., gene order
# a measurable characteristic of an organism (phenotype)
# the geographic range of an ancestral population or species

Ancestral reconstruction relies on a sufficiently realistic model of evolution to accurately recover ancestral states. However, more realistic models of evolution are inevitably more complex and difficult to calculate. Progress in the field of ancestral reconstruction has therefore relied heavily on the availability of high performance computing and the development of efficient computational algorithms.  Ancestral reconstruction methods are often applied to a given phylogenetic tree that has already been inferred from the same data.  This approach has the disadvantage that the results are contingent on the accuracy of a single phylogenetic tree.  In contrast, some researchers advocate a more computationally-intensive Bayesian approach that accounts for the uncertainty in tree reconstruction by evaluating ancestral reconstructions over many trees.

==History==

==Models==

==Methods and algorithms==

==Examples==

==Complications==

==Software==

==References==</text>
      <sha1>6pf7bqubco9x5dgumtao9yt0dsynrcb</sha1>
    </revision>
    <revision>
      <id>2648</id>
      <parentid>2640</parentid>
      <timestamp>2013-05-16T18:38:03Z</timestamp>
      <contributor>
        <username>Artpoon</username>
        <id>47</id>
      </contributor>
      <model>wikitext</model>
      <format>text/x-wiki</format>
      <text xml:space="preserve" bytes="1955">----
'''Jeffrey B. Joy&lt;sup&gt;1&lt;/sup&gt;, Rosemary M. McCloskey&lt;sup&gt;1&lt;/sup&gt;, Richard H. Liang&lt;sup&gt;1&lt;/sup&gt;, Art F. Y. Poon&lt;sup&gt;1&lt;/sup&gt;'''

&lt;sup&gt;1&lt;/sup&gt;BC Centre for Excellence in HIV/AIDS, Vancouver, Canada.

----

'''Ancestral reconstruction''' is the extrapolation back in time from measured characteristics of individuals or populations of living organisms to their common ancestors.  It is an important application of [[wp:phylogenetics|phylogenetics]], the reconstruction and study of the evolutionary relationships among individuals, populations or species to their ancestors.  Ancestral reconstruction can be used to recover different kinds of ancestral character states, including:
* the genetic sequence (ancestral sequence reconstruction)
* the amino acid sequence of a protein
* the composition of a genome, e.g., gene order
* a measurable characteristic of an organism (phenotype)
* the geographic range of an ancestral population or species (ancestral range reconstruction)

Ancestral reconstruction relies on a sufficiently realistic model of evolution to accurately recover ancestral states. However, more realistic models of evolution are inevitably more complex and difficult to calculate. Progress in the field of ancestral reconstruction has therefore relied heavily on the availability of high performance computing and the development of efficient computational algorithms.  Ancestral reconstruction methods are often applied to a given phylogenetic tree that has already been inferred from the same data.  This approach has the disadvantage that the results are contingent on the accuracy of a single phylogenetic tree.  In contrast, some researchers advocate a more computationally-intensive Bayesian approach that accounts for the uncertainty in tree reconstruction by evaluating ancestral reconstructions over many trees.

==History==

==Models==

==Methods and algorithms==

==Examples==

==Complications==

==Software==

==References==</text>
      <sha1>7ychy62cjz21en51ja3q543xkc4ngxz</sha1>
    </revision>
    <revision>
      <id>2649</id>
      <parentid>2648</parentid>
      <timestamp>2013-05-16T18:39:55Z</timestamp>
      <contributor>
        <username>Artpoon</username>
        <id>47</id>
      </contributor>
      <model>wikitext</model>
      <format>text/x-wiki</format>
      <text xml:space="preserve" bytes="1996">----
'''Jeffrey B. Joy&lt;sup&gt;1&lt;/sup&gt;, Rosemary M. McCloskey&lt;sup&gt;1&lt;/sup&gt;, Richard H. Liang&lt;sup&gt;1&lt;/sup&gt;, Art F. Y. Poon&lt;sup&gt;1&lt;/sup&gt;'''

&lt;sup&gt;1&lt;/sup&gt;BC Centre for Excellence in HIV/AIDS, Vancouver, Canada.

----

'''Ancestral reconstruction''' is the extrapolation back in time from measured characteristics of individuals or populations of living organisms to their common ancestors.  It is an important application of [[wp:phylogenetics|phylogenetics]], the reconstruction and study of the evolutionary relationships among individuals, populations or species to their ancestors.  Ancestral reconstruction can be used to recover different kinds of ancestral character states, including:
* the genetic sequence (ancestral sequence reconstruction)
* the amino acid sequence of a protein
* the composition of a genome, e.g., gene order
* a measurable characteristic of an organism (phenotype)
* the geographic range of an ancestral population or species (ancestral range reconstruction)

Ancestral reconstruction relies on a sufficiently realistic model of evolution to accurately recover ancestral states. However, more realistic models of evolution are inevitably more complex and difficult to calculate. Progress in the field of ancestral reconstruction has therefore relied heavily on the availability of high performance computing and the development of efficient computational algorithms.  Ancestral reconstruction methods are often applied to a given phylogenetic tree that has already been inferred from the same data.  This approach has the disadvantage that the results are contingent on the accuracy of a single phylogenetic tree.  In contrast, some researchers advocate a more computationally-intensive Bayesian approach that accounts for the uncertainty in tree reconstruction by evaluating ancestral reconstructions over many trees.

==History==

==Models==

===Markov chains===

===Random walks===

==Methods and algorithms==

==Examples==

==Complications==

==Software==

==References==</text>
      <sha1>ar9g83als7dtytxciiu9zhw7h6e6htn</sha1>
    </revision>
    <revision>
      <id>2692</id>
      <parentid>2649</parentid>
      <timestamp>2013-05-22T17:42:03Z</timestamp>
      <contributor>
        <username>Artpoon</username>
        <id>47</id>
      </contributor>
      <minor/>
      <model>wikitext</model>
      <format>text/x-wiki</format>
      <text xml:space="preserve" bytes="2330">----
'''Jeffrey B. Joy&lt;sup&gt;1&lt;/sup&gt;, Rosemary M. McCloskey&lt;sup&gt;1&lt;/sup&gt;, Richard H. Liang&lt;sup&gt;1&lt;/sup&gt;, Art F. Y. Poon&lt;sup&gt;1&lt;/sup&gt;'''

&lt;sup&gt;1&lt;/sup&gt;BC Centre for Excellence in HIV/AIDS, Vancouver, Canada.

----

'''Ancestral reconstruction''' is the extrapolation back in time from measured characteristics of individuals or populations of living organisms to their common ancestors.  It is an important application of [[wp:phylogenetics|phylogenetics]], the reconstruction and study of the evolutionary relationships among individuals, populations or species to their ancestors.  Ancestral reconstruction can be used to recover different kinds of ancestral character states, including:
* the genetic sequence (ancestral sequence reconstruction)
* the amino acid sequence of a protein
* the composition of a genome, e.g., gene order
* a measurable characteristic of an organism (phenotype)
* the geographic range of an ancestral population or species (ancestral range reconstruction)

Ancestral reconstruction relies on a sufficiently realistic model of evolution to accurately recover ancestral states. However, more realistic models of evolution are inevitably more complex and difficult to calculate. Progress in the field of ancestral reconstruction has therefore relied heavily on the availability of high performance computing and the development of efficient computational algorithms.  Ancestral reconstruction methods are often applied to a given phylogenetic tree that has already been inferred from the same data.  This approach has the disadvantage that the results are contingent on the accuracy of a single phylogenetic tree.  In contrast, some researchers advocate a more computationally-intensive Bayesian approach that accounts for the uncertainty in tree reconstruction by evaluating ancestral reconstructions over many trees.

==History==

==Models==

===Discrete-state models===

===Continuous-state models===

===Migration models===


==Methods and algorithms==

===Parsimony===

===Maximum likelihood===

===Bayesian inference===


==Examples==

===Beaks of Galapagos finches===

===Opsin genes===

===Species ranges of chorus frogs===

===HIV epidemics and infections===


==Complications==

===Uncertainty in tree reconstruction===

===Model misspecification===

===Heterotachy===


==Software==

==References==</text>
      <sha1>sm6z93dvbi3pfk0mkxlts6syhwpdiyv</sha1>
    </revision>
    <revision>
      <id>2693</id>
      <parentid>2692</parentid>
      <timestamp>2013-05-22T17:44:11Z</timestamp>
      <contributor>
        <username>Artpoon</username>
        <id>47</id>
      </contributor>
      <model>wikitext</model>
      <format>text/x-wiki</format>
      <text xml:space="preserve" bytes="2337">----
'''Jeffrey B. Joy&lt;sup&gt;1&lt;/sup&gt;, Rosemary M. McCloskey&lt;sup&gt;1&lt;/sup&gt;, Richard H. Liang&lt;sup&gt;1&lt;/sup&gt;, Art F. Y. Poon&lt;sup&gt;1&lt;/sup&gt;'''

&lt;sup&gt;1&lt;/sup&gt;BC Centre for Excellence in HIV/AIDS, Vancouver, Canada.

----

'''Ancestral reconstruction''' is the extrapolation back in time from measured characteristics of individuals or populations of living organisms to their common ancestors.  It is an important application of [[wp:phylogenetics|phylogenetics]], the reconstruction and study of the evolutionary relationships among individuals, populations or species to their ancestors.  Ancestral reconstruction can be used to recover different kinds of ancestral character states, including:
* the genetic sequence (ancestral sequence reconstruction)
* the amino acid sequence of a protein
* the composition of a genome, e.g., gene order
* a measurable characteristic of an organism (phenotype)
* the geographic range of an ancestral population or species (ancestral range reconstruction)

Ancestral reconstruction relies on a sufficiently realistic model of evolution to accurately recover ancestral states. However, more realistic models of evolution are inevitably more complex and difficult to calculate. Progress in the field of ancestral reconstruction has therefore relied heavily on the exponential growth of computing power and the concomitant development of efficient computational algorithms.  Ancestral reconstruction methods are often applied to a given phylogenetic tree that has already been inferred from the same data.  This approach has the disadvantage that the results are contingent on the accuracy of a single phylogenetic tree.  In contrast, some researchers advocate a more computationally-intensive Bayesian approach that accounts for the uncertainty in tree reconstruction by evaluating ancestral reconstructions over many trees.

==History==

==Models==

===Discrete-state models===

===Continuous-state models===

===Migration models===


==Methods and algorithms==

===Parsimony===

===Maximum likelihood===

===Bayesian inference===


==Examples==

===Beaks of Galapagos finches===

===Opsin genes===

===Species ranges of chorus frogs===

===HIV epidemics and infections===


==Complications==

===Uncertainty in tree reconstruction===

===Model misspecification===

===Heterotachy===


==Software==

==References==</text>
      <sha1>491whqy2eaamh1jzt1otngwt1veuwnd</sha1>
    </revision>
    <revision>
      <id>2696</id>
      <parentid>2693</parentid>
      <timestamp>2013-05-22T20:23:53Z</timestamp>
      <contributor>
        <username>Artpoon</username>
        <id>47</id>
      </contributor>
      <model>wikitext</model>
      <format>text/x-wiki</format>
      <text xml:space="preserve" bytes="2334">----
'''Jeffrey B. Joy&lt;sup&gt;1&lt;/sup&gt;, Rosemary M. McCloskey&lt;sup&gt;1&lt;/sup&gt;, Richard H. Liang&lt;sup&gt;1&lt;/sup&gt;, Art F. Y. Poon&lt;sup&gt;1&lt;/sup&gt;'''

&lt;sup&gt;1&lt;/sup&gt;BC Centre for Excellence in HIV/AIDS, Vancouver, Canada.

----

'''Ancestral reconstruction''' is the extrapolation back in time from measured characteristics of individuals (or populations) to their common ancestors.  It is an important application of [[wp:phylogenetics|phylogenetics]], the reconstruction and study of the evolutionary relationships among individuals, populations or [[wp:species|species]] to their ancestors.  Ancestral reconstruction can be used to recover different kinds of ancestral character states, including:
* the genetic sequence (ancestral sequence reconstruction)
* the amino acid sequence of a protein
* the composition of a genome, e.g., gene order
* a measurable characteristic of an organism (phenotype)
* the geographic range of an ancestral population or species (ancestral range reconstruction)

Ancestral reconstruction relies on a sufficiently realistic model of evolution to accurately recover ancestral states. However, more realistic models of evolution are inevitably more complex and difficult to calculate. Progress in the field of ancestral reconstruction has therefore relied heavily on the exponential growth of computing power and the concomitant development of efficient computational algorithms.  Ancestral reconstruction methods are often applied to a given phylogenetic tree that has already been inferred from the same data.  This approach has the disadvantage that the results are contingent on the accuracy of a single phylogenetic tree.  In contrast, some researchers advocate a more computationally-intensive Bayesian approach that accounts for the uncertainty in tree reconstruction by evaluating ancestral reconstructions over many trees.

==History==

==Models==

===Discrete-state models===

===Continuous-state models===

===Migration models===


==Methods and algorithms==

===Parsimony===

===Maximum likelihood===

===Bayesian inference===


==Examples==

===Beaks of Galapagos finches===

===Opsin genes===

===Species ranges of chorus frogs===

===HIV epidemics and infections===


==Complications==

===Uncertainty in tree reconstruction===

===Model misspecification===

===Heterotachy===


==Software==

==References==</text>
      <sha1>qn13jxpez8petjw1er2ynav98r9unmc</sha1>
    </revision>
    <revision>
      <id>2697</id>
      <parentid>2696</parentid>
      <timestamp>2013-05-22T20:27:35Z</timestamp>
      <contributor>
        <username>Artpoon</username>
        <id>47</id>
      </contributor>
      <minor/>
      <model>wikitext</model>
      <format>text/x-wiki</format>
      <text xml:space="preserve" bytes="2461">----
'''Jeffrey B. Joy&lt;sup&gt;1&lt;/sup&gt;, Rosemary M. McCloskey&lt;sup&gt;1&lt;/sup&gt;, Richard H. Liang&lt;sup&gt;1&lt;/sup&gt;, Art F. Y. Poon&lt;sup&gt;1&lt;/sup&gt;'''

&lt;sup&gt;1&lt;/sup&gt;BC Centre for Excellence in HIV/AIDS, Vancouver, Canada.

----

'''Ancestral reconstruction''' is the extrapolation back in time from measured characteristics of individuals (or populations) to their common ancestors.  It is an important application of [[wp:phylogenetics|phylogenetics]], the reconstruction and study of the evolutionary relationships among individuals, populations or [[wp:species|species]] to their ancestors.  Ancestral reconstruction can be used to recover different kinds of ancestral character states, including:
* the [[wp:Nucleic acid sequence|genetic sequence]] (ancestral sequence reconstruction)
* the [[wp:Peptide sequence|amino acid sequence]] of a [[wp:protein|protein]]
* the composition of a [[wp:genome|genome]], e.g., gene order
* a measurable characteristic of an organism ([[wp:Phenotype|phenotype]])
* the [[wp:species distribution|geographic range]] of an ancestral population or species (ancestral range reconstruction)

Ancestral reconstruction relies on a sufficiently realistic model of evolution to accurately recover ancestral states. However, more realistic models of evolution are inevitably more complex and difficult to calculate. Progress in the field of ancestral reconstruction has therefore relied heavily on the exponential growth of computing power and the concomitant development of efficient computational algorithms.  Ancestral reconstruction methods are often applied to a given phylogenetic tree that has already been inferred from the same data.  This approach has the disadvantage that the results are contingent on the accuracy of a single phylogenetic tree.  In contrast, some researchers advocate a more computationally-intensive Bayesian approach that accounts for the uncertainty in tree reconstruction by evaluating ancestral reconstructions over many trees.

==History==

==Models==

===Discrete-state models===

===Continuous-state models===

===Migration models===


==Methods and algorithms==

===Parsimony===

===Maximum likelihood===

===Bayesian inference===


==Examples==

===Beaks of Galapagos finches===

===Opsin genes===

===Species ranges of chorus frogs===

===HIV epidemics and infections===


==Complications==

===Uncertainty in tree reconstruction===

===Model misspecification===

===Heterotachy===


==Software==

==References==</text>
      <sha1>pmj1va5w1iy5u69hogg8vrzkmkdszlg</sha1>
    </revision>
    <revision>
      <id>2827</id>
      <parentid>2697</parentid>
      <timestamp>2013-06-26T17:13:48Z</timestamp>
      <contributor>
        <username>Rmcclosk</username>
        <id>49</id>
      </contributor>
      <comment>/* Parsimony */</comment>
      <model>wikitext</model>
      <format>text/x-wiki</format>
      <text xml:space="preserve" bytes="3740">----
'''Jeffrey B. Joy&lt;sup&gt;1&lt;/sup&gt;, Rosemary M. McCloskey&lt;sup&gt;1&lt;/sup&gt;, Richard H. Liang&lt;sup&gt;1&lt;/sup&gt;, Art F. Y. Poon&lt;sup&gt;1&lt;/sup&gt;'''

&lt;sup&gt;1&lt;/sup&gt;BC Centre for Excellence in HIV/AIDS, Vancouver, Canada.

----

'''Ancestral reconstruction''' is the extrapolation back in time from measured characteristics of individuals (or populations) to their common ancestors.  It is an important application of [[wp:phylogenetics|phylogenetics]], the reconstruction and study of the evolutionary relationships among individuals, populations or [[wp:species|species]] to their ancestors.  Ancestral reconstruction can be used to recover different kinds of ancestral character states, including:
* the [[wp:Nucleic acid sequence|genetic sequence]] (ancestral sequence reconstruction)
* the [[wp:Peptide sequence|amino acid sequence]] of a [[wp:protein|protein]]
* the composition of a [[wp:genome|genome]], e.g., gene order
* a measurable characteristic of an organism ([[wp:Phenotype|phenotype]])
* the [[wp:species distribution|geographic range]] of an ancestral population or species (ancestral range reconstruction)

Ancestral reconstruction relies on a sufficiently realistic model of evolution to accurately recover ancestral states. However, more realistic models of evolution are inevitably more complex and difficult to calculate. Progress in the field of ancestral reconstruction has therefore relied heavily on the exponential growth of computing power and the concomitant development of efficient computational algorithms.  Ancestral reconstruction methods are often applied to a given phylogenetic tree that has already been inferred from the same data.  This approach has the disadvantage that the results are contingent on the accuracy of a single phylogenetic tree.  In contrast, some researchers advocate a more computationally-intensive Bayesian approach that accounts for the uncertainty in tree reconstruction by evaluating ancestral reconstructions over many trees.

==History==

==Models==

===Discrete-state models===

===Continuous-state models===

===Migration models===


==Methods and algorithms==

===Parsimony===

Parsimony attempts to find the phylogeny, and ancestral states, which minimize the total number of evolutionary changes. 

For example, consider the three species &quot;human&quot;, &quot;cat&quot;, and &quot;dog&quot;, and the characteristic &quot;number of legs&quot;. One possible scenario giving rise to these three species is that a common ancestor, &quot;A&quot;, possessing two legs, diverged into the species &quot;cat&quot; and another species, &quot;B&quot;, which also had two legs. Later, &quot;B&quot; diverged into &quot;human&quot; and &quot;dog&quot;. This scenario involves a total of two evolutionary changes in the characteristic &quot;number of legs&quot; -- one on the branch from &quot;A&quot; to &quot;cat&quot;, and one on the branch from &quot;B&quot; to &quot;dog&quot;.

An alternative scenario swaps the positions of &quot;cat&quot; and &quot;human&quot;, and supposes &quot;B&quot; had four legs. This reduces the total number of evolutionary changes to one -- namely, the transition from four legs to two along the branch from &quot;A&quot; to &quot;B&quot;. This scenario is more parsimonious than the first, since it involves fewer evolutionary changes. Note, however, that parsimony does not tell us whether &quot;A&quot; had two or four legs, as both possibilities involve the same number of changes.[[File:Parsimony_legs.png|500px|thumb|right|The right scenario is more parsimonious than the one on the left. Red lines represent evolutionary changes.]]

===Maximum likelihood===

===Bayesian inference===


==Examples==

===Beaks of Galapagos finches===

===Opsin genes===

===Species ranges of chorus frogs===

===HIV epidemics and infections===


==Complications==

===Uncertainty in tree reconstruction===

===Model misspecification===

===Heterotachy===


==Software==

==References==</text>
      <sha1>icfbri2yxc3runu50b1ktx5z1340qz7</sha1>
    </revision>
    <revision>
      <id>2830</id>
      <parentid>2827</parentid>
      <timestamp>2013-06-26T20:33:54Z</timestamp>
      <contributor>
        <username>Rmcclosk</username>
        <id>49</id>
      </contributor>
      <comment>/* Methods and algorithms */</comment>
      <model>wikitext</model>
      <format>text/x-wiki</format>
      <text xml:space="preserve" bytes="4479">----
'''Jeffrey B. Joy&lt;sup&gt;1&lt;/sup&gt;, Rosemary M. McCloskey&lt;sup&gt;1&lt;/sup&gt;, Richard H. Liang&lt;sup&gt;1&lt;/sup&gt;, Art F. Y. Poon&lt;sup&gt;1&lt;/sup&gt;'''

&lt;sup&gt;1&lt;/sup&gt;BC Centre for Excellence in HIV/AIDS, Vancouver, Canada.

----

'''Ancestral reconstruction''' is the extrapolation back in time from measured characteristics of individuals (or populations) to their common ancestors.  It is an important application of [[wp:phylogenetics|phylogenetics]], the reconstruction and study of the evolutionary relationships among individuals, populations or [[wp:species|species]] to their ancestors.  Ancestral reconstruction can be used to recover different kinds of ancestral character states, including:
* the [[wp:Nucleic acid sequence|genetic sequence]] (ancestral sequence reconstruction)
* the [[wp:Peptide sequence|amino acid sequence]] of a [[wp:protein|protein]]
* the composition of a [[wp:genome|genome]], e.g., gene order
* a measurable characteristic of an organism ([[wp:Phenotype|phenotype]])
* the [[wp:species distribution|geographic range]] of an ancestral population or species (ancestral range reconstruction)

Ancestral reconstruction relies on a sufficiently realistic model of evolution to accurately recover ancestral states. However, more realistic models of evolution are inevitably more complex and difficult to calculate. Progress in the field of ancestral reconstruction has therefore relied heavily on the exponential growth of computing power and the concomitant development of efficient computational algorithms.  Ancestral reconstruction methods are often applied to a given phylogenetic tree that has already been inferred from the same data.  This approach has the disadvantage that the results are contingent on the accuracy of a single phylogenetic tree.  In contrast, some researchers advocate a more computationally-intensive Bayesian approach that accounts for the uncertainty in tree reconstruction by evaluating ancestral reconstructions over many trees.

==History==

==Models==

===Discrete-state models===

===Continuous-state models===

===Migration models===


==Methods and algorithms==

Ancestral reconstruction considers two main objects - a phylogenetic tree, which represents the evolutionary relationships between organisms, and a model of evolution, which describes the process by which changes occur along the branches of the tree. Thus, ancestral reconstruction can be thought of as a two-step process, first estimating a phylogenetic tree, and then using the tree and model to estimate states at internal nodes (ie. common ancestors). Some methods, such as parsimony, perform both these steps concurrently. On the other hand, both steps may be performed separately and with different methods, for example, by using Bayesian inference to estimate a phylogeny and maximum likelihood to reconstruct the ancestral states.

===Parsimony===

Parsimony attempts to find the phylogeny, and ancestral states, which minimize the total number of evolutionary changes. 

For example, consider the three species &quot;human&quot;, &quot;cat&quot;, and &quot;dog&quot;, and the characteristic &quot;number of legs&quot;. One possible scenario giving rise to these three species is that a common ancestor, &quot;A&quot;, possessing two legs, diverged into the species &quot;cat&quot; and another species, &quot;B&quot;, which also had two legs. Later, &quot;B&quot; diverged into &quot;human&quot; and &quot;dog&quot;. This scenario involves a total of two evolutionary changes in the characteristic &quot;number of legs&quot; -- one on the branch from &quot;A&quot; to &quot;cat&quot;, and one on the branch from &quot;B&quot; to &quot;dog&quot;.

An alternative scenario swaps the positions of &quot;cat&quot; and &quot;human&quot;, and supposes &quot;B&quot; had four legs. This reduces the total number of evolutionary changes to one -- namely, the transition from four legs to two along the branch from &quot;A&quot; to &quot;B&quot;. This scenario is more parsimonious than the first, since it involves fewer evolutionary changes. Note, however, that parsimony does not tell us whether &quot;A&quot; had two or four legs, as both possibilities involve the same number of changes.[[File:Parsimony_legs.png|500px|thumb|right|The right scenario is more parsimonious than the one on the left. Red lines represent evolutionary changes.]]

===Maximum likelihood===

===Bayesian inference===

==Examples==

===Beaks of Galapagos finches===

===Opsin genes===

===Species ranges of chorus frogs===

===HIV epidemics and infections===


==Complications==

===Uncertainty in tree reconstruction===

===Model misspecification===

===Heterotachy===


==Software==

==References==</text>
      <sha1>2fsfht6fp8orn0f95j9vvh50ocdeaaz</sha1>
    </revision>
    <revision>
      <id>2842</id>
      <parentid>2830</parentid>
      <timestamp>2013-06-28T09:07:39Z</timestamp>
      <contributor>
        <username>Daniel Mietchen</username>
        <id>5</id>
      </contributor>
      <minor/>
      <comment>[[Category:PLoS Computational Biology drafts]]</comment>
      <model>wikitext</model>
      <format>text/x-wiki</format>
      <text xml:space="preserve" bytes="4527">----
'''Jeffrey B. Joy&lt;sup&gt;1&lt;/sup&gt;, Rosemary M. McCloskey&lt;sup&gt;1&lt;/sup&gt;, Richard H. Liang&lt;sup&gt;1&lt;/sup&gt;, Art F. Y. Poon&lt;sup&gt;1&lt;/sup&gt;'''

&lt;sup&gt;1&lt;/sup&gt;BC Centre for Excellence in HIV/AIDS, Vancouver, Canada.

----

'''Ancestral reconstruction''' is the extrapolation back in time from measured characteristics of individuals (or populations) to their common ancestors.  It is an important application of [[wp:phylogenetics|phylogenetics]], the reconstruction and study of the evolutionary relationships among individuals, populations or [[wp:species|species]] to their ancestors.  Ancestral reconstruction can be used to recover different kinds of ancestral character states, including:
* the [[wp:Nucleic acid sequence|genetic sequence]] (ancestral sequence reconstruction)
* the [[wp:Peptide sequence|amino acid sequence]] of a [[wp:protein|protein]]
* the composition of a [[wp:genome|genome]], e.g., gene order
* a measurable characteristic of an organism ([[wp:Phenotype|phenotype]])
* the [[wp:species distribution|geographic range]] of an ancestral population or species (ancestral range reconstruction)

Ancestral reconstruction relies on a sufficiently realistic model of evolution to accurately recover ancestral states. However, more realistic models of evolution are inevitably more complex and difficult to calculate. Progress in the field of ancestral reconstruction has therefore relied heavily on the exponential growth of computing power and the concomitant development of efficient computational algorithms.  Ancestral reconstruction methods are often applied to a given phylogenetic tree that has already been inferred from the same data.  This approach has the disadvantage that the results are contingent on the accuracy of a single phylogenetic tree.  In contrast, some researchers advocate a more computationally-intensive Bayesian approach that accounts for the uncertainty in tree reconstruction by evaluating ancestral reconstructions over many trees.

==History==

==Models==

===Discrete-state models===

===Continuous-state models===

===Migration models===


==Methods and algorithms==

Ancestral reconstruction considers two main objects - a phylogenetic tree, which represents the evolutionary relationships between organisms, and a model of evolution, which describes the process by which changes occur along the branches of the tree. Thus, ancestral reconstruction can be thought of as a two-step process, first estimating a phylogenetic tree, and then using the tree and model to estimate states at internal nodes (ie. common ancestors). Some methods, such as parsimony, perform both these steps concurrently. On the other hand, both steps may be performed separately and with different methods, for example, by using Bayesian inference to estimate a phylogeny and maximum likelihood to reconstruct the ancestral states.

===Parsimony===

Parsimony attempts to find the phylogeny, and ancestral states, which minimize the total number of evolutionary changes. 

For example, consider the three species &quot;human&quot;, &quot;cat&quot;, and &quot;dog&quot;, and the characteristic &quot;number of legs&quot;. One possible scenario giving rise to these three species is that a common ancestor, &quot;A&quot;, possessing two legs, diverged into the species &quot;cat&quot; and another species, &quot;B&quot;, which also had two legs. Later, &quot;B&quot; diverged into &quot;human&quot; and &quot;dog&quot;. This scenario involves a total of two evolutionary changes in the characteristic &quot;number of legs&quot; -- one on the branch from &quot;A&quot; to &quot;cat&quot;, and one on the branch from &quot;B&quot; to &quot;dog&quot;.

An alternative scenario swaps the positions of &quot;cat&quot; and &quot;human&quot;, and supposes &quot;B&quot; had four legs. This reduces the total number of evolutionary changes to one -- namely, the transition from four legs to two along the branch from &quot;A&quot; to &quot;B&quot;. This scenario is more parsimonious than the first, since it involves fewer evolutionary changes. Note, however, that parsimony does not tell us whether &quot;A&quot; had two or four legs, as both possibilities involve the same number of changes.[[File:Parsimony_legs.png|500px|thumb|right|The right scenario is more parsimonious than the one on the left. Red lines represent evolutionary changes.]]

===Maximum likelihood===

===Bayesian inference===

==Examples==

===Beaks of Galapagos finches===

===Opsin genes===

===Species ranges of chorus frogs===

===HIV epidemics and infections===


==Complications==

===Uncertainty in tree reconstruction===

===Model misspecification===

===Heterotachy===


==Software==

==References==

[[Category:PLoS Computational Biology drafts]]</text>
      <sha1>bhbw7twymrtrss6jmuofhr2codxaaws</sha1>
    </revision>
    <revision>
      <id>2905</id>
      <parentid>2842</parentid>
      <timestamp>2013-07-11T05:30:15Z</timestamp>
      <contributor>
        <username>Artpoon</username>
        <id>47</id>
      </contributor>
      <model>wikitext</model>
      <format>text/x-wiki</format>
      <text xml:space="preserve" bytes="4979">----
'''Jeffrey B. Joy&lt;sup&gt;1&lt;/sup&gt;, Rosemary M. McCloskey&lt;sup&gt;1&lt;/sup&gt;, Richard H. Liang&lt;sup&gt;1&lt;/sup&gt;, Art F. Y. Poon&lt;sup&gt;1&lt;/sup&gt;'''

&lt;sup&gt;1&lt;/sup&gt;BC Centre for Excellence in HIV/AIDS, Vancouver, Canada.

----

'''Ancestral reconstruction''' is the extrapolation back in time from measured characteristics of individuals (or populations) to their common ancestors.  It is an important application of [[wp:phylogenetics|phylogenetics]], the reconstruction and study of the evolutionary relationships among individuals, populations or [[wp:species|species]] to their ancestors.  Ancestral reconstruction can be used to recover different kinds of ancestral character states, including:
* the [[wp:Nucleic acid sequence|genetic sequence]] (ancestral sequence reconstruction)
* the [[wp:Peptide sequence|amino acid sequence]] of a [[wp:protein|protein]]
* the composition of a [[wp:genome|genome]], e.g., gene order
* a measurable characteristic of an organism ([[wp:Phenotype|phenotype]])
* the [[wp:species distribution|geographic range]] of an ancestral population or species (ancestral range reconstruction)

Ancestral reconstruction relies on a sufficiently realistic [[wp:Substitution model|model of evolution]] to accurately recover ancestral states.  No matter how well the model approximates the actual evolutionary history, however, one's ability to accurately reconstruct an ancestor deteriorates with increasing evolutionary time between that ancestor and its observed descendants.  Additionally, more realistic models of evolution are inevitably more complex and difficult to calculate.    Progress in the field of ancestral reconstruction has relied heavily on the [[wp:Moore's law|exponential growth of computing power]] and the concomitant development of efficient [[wp:Algorithm|computational algorithms]] (e.g., &lt;ref name=Pupko2000&gt;{{cite pmid|10833195}}&lt;/ref&gt;).  Methods of ancestral reconstruction are often applied to a given [[wp:Phylogeny|phylogenetic tree]] that has already been inferred from the same data.  While convenient, this approach has the disadvantage that its results are contingent on the accuracy of a single phylogenetic tree.  In contrast, some researchers&lt;ref name=Pagel04&gt;{{cite pmid|15545248}}&lt;/ref&gt; advocate a more computationally-intensive Bayesian approach that accounts for the uncertainty in tree reconstruction by evaluating ancestral reconstructions over many trees.

==History==

==Models==

===Discrete-state models===

===Continuous-state models===

===Migration models===


==Methods and algorithms==

Ancestral reconstruction considers two main objects - a phylogenetic tree, which represents the evolutionary relationships between organisms, and a model of evolution, which describes the process by which changes occur along the branches of the tree. Thus, ancestral reconstruction can be thought of as a two-step process, first estimating a phylogenetic tree, and then using the tree and model to estimate states at internal nodes (ie. common ancestors). Some methods, such as parsimony, perform both these steps concurrently. On the other hand, both steps may be performed separately and with different methods, for example, by using Bayesian inference to estimate a phylogeny and maximum likelihood to reconstruct the ancestral states.

===Parsimony===

Parsimony attempts to find the phylogeny, and ancestral states, which minimize the total number of evolutionary changes. 

For example, consider the three species &quot;human&quot;, &quot;cat&quot;, and &quot;dog&quot;, and the characteristic &quot;number of legs&quot;. One possible scenario giving rise to these three species is that a common ancestor, &quot;A&quot;, possessing two legs, diverged into the species &quot;cat&quot; and another species, &quot;B&quot;, which also had two legs. Later, &quot;B&quot; diverged into &quot;human&quot; and &quot;dog&quot;. This scenario involves a total of two evolutionary changes in the characteristic &quot;number of legs&quot; -- one on the branch from &quot;A&quot; to &quot;cat&quot;, and one on the branch from &quot;B&quot; to &quot;dog&quot;.

An alternative scenario swaps the positions of &quot;cat&quot; and &quot;human&quot;, and supposes &quot;B&quot; had four legs. This reduces the total number of evolutionary changes to one -- namely, the transition from four legs to two along the branch from &quot;A&quot; to &quot;B&quot;. This scenario is more parsimonious than the first, since it involves fewer evolutionary changes. Note, however, that parsimony does not tell us whether &quot;A&quot; had two or four legs, as both possibilities involve the same number of changes.[[File:Parsimony_legs.png|500px|thumb|right|The right scenario is more parsimonious than the one on the left. Red lines represent evolutionary changes.]]

===Maximum likelihood===

===Bayesian inference===

==Examples==

===Beaks of Galapagos finches===

===Opsin genes===

===Species ranges of chorus frogs===

===HIV epidemics and infections===


==Complications==

===Uncertainty in tree reconstruction===

===Model misspecification===

===Heterotachy===


==Software==

==References==
&lt;references/&gt;

[[Category:PLoS Computational Biology drafts]]</text>
      <sha1>i5yuqrz0g364ei8xkzno3ryehtl4cmq</sha1>
    </revision>
    <revision>
      <id>2906</id>
      <parentid>2905</parentid>
      <timestamp>2013-07-11T07:10:39Z</timestamp>
      <contributor>
        <username>Artpoon</username>
        <id>47</id>
      </contributor>
      <comment>/* History */</comment>
      <model>wikitext</model>
      <format>text/x-wiki</format>
      <text xml:space="preserve" bytes="5242">----
'''Jeffrey B. Joy&lt;sup&gt;1&lt;/sup&gt;, Rosemary M. McCloskey&lt;sup&gt;1&lt;/sup&gt;, Richard H. Liang&lt;sup&gt;1&lt;/sup&gt;, Art F. Y. Poon&lt;sup&gt;1&lt;/sup&gt;'''

&lt;sup&gt;1&lt;/sup&gt;BC Centre for Excellence in HIV/AIDS, Vancouver, Canada.

----

'''Ancestral reconstruction''' is the extrapolation back in time from measured characteristics of individuals (or populations) to their common ancestors.  It is an important application of [[wp:phylogenetics|phylogenetics]], the reconstruction and study of the evolutionary relationships among individuals, populations or [[wp:species|species]] to their ancestors.  Ancestral reconstruction can be used to recover different kinds of ancestral character states, including:
* the [[wp:Nucleic acid sequence|genetic sequence]] (ancestral sequence reconstruction)
* the [[wp:Peptide sequence|amino acid sequence]] of a [[wp:protein|protein]]
* the composition of a [[wp:genome|genome]], e.g., gene order
* a measurable characteristic of an organism ([[wp:Phenotype|phenotype]])
* the [[wp:species distribution|geographic range]] of an ancestral population or species (ancestral range reconstruction)

Ancestral reconstruction relies on a sufficiently realistic [[wp:Substitution model|model of evolution]] to accurately recover ancestral states.  No matter how well the model approximates the actual evolutionary history, however, one's ability to accurately reconstruct an ancestor deteriorates with increasing evolutionary time between that ancestor and its observed descendants.  Additionally, more realistic models of evolution are inevitably more complex and difficult to calculate.    Progress in the field of ancestral reconstruction has relied heavily on the [[wp:Moore's law|exponential growth of computing power]] and the concomitant development of efficient [[wp:Algorithm|computational algorithms]] (e.g., &lt;ref name=Pupko2000&gt;{{cite pmid|10833195}}&lt;/ref&gt;).  Methods of ancestral reconstruction are often applied to a given [[wp:Phylogeny|phylogenetic tree]] that has already been inferred from the same data.  While convenient, this approach has the disadvantage that its results are contingent on the accuracy of a single phylogenetic tree.  In contrast, some researchers&lt;ref name=Pagel04&gt;{{cite pmid|15545248}}&lt;/ref&gt; advocate a more computationally-intensive Bayesian approach that accounts for the uncertainty in tree reconstruction by evaluating ancestral reconstructions over many trees.

==History==

The earliest concepts of ancestral reconstruction were catalyzed by the development of techniques for determining the primary (amino acid) sequence of proteins by [[wp:Frederick_Sanger|Frederick Sanger]] in 1955 &lt;ref name=Sanger1951&gt;{{cite pmid|1197535}}&lt;/ref&gt;.

==Models==

===Discrete-state models===

===Continuous-state models===

===Migration models===


==Methods and algorithms==

Ancestral reconstruction considers two main objects - a phylogenetic tree, which represents the evolutionary relationships between organisms, and a model of evolution, which describes the process by which changes occur along the branches of the tree. Thus, ancestral reconstruction can be thought of as a two-step process, first estimating a phylogenetic tree, and then using the tree and model to estimate states at internal nodes (ie. common ancestors). Some methods, such as parsimony, perform both these steps concurrently. On the other hand, both steps may be performed separately and with different methods, for example, by using Bayesian inference to estimate a phylogeny and maximum likelihood to reconstruct the ancestral states.

===Parsimony===

Parsimony attempts to find the phylogeny, and ancestral states, which minimize the total number of evolutionary changes. 

For example, consider the three species &quot;human&quot;, &quot;cat&quot;, and &quot;dog&quot;, and the characteristic &quot;number of legs&quot;. One possible scenario giving rise to these three species is that a common ancestor, &quot;A&quot;, possessing two legs, diverged into the species &quot;cat&quot; and another species, &quot;B&quot;, which also had two legs. Later, &quot;B&quot; diverged into &quot;human&quot; and &quot;dog&quot;. This scenario involves a total of two evolutionary changes in the characteristic &quot;number of legs&quot; -- one on the branch from &quot;A&quot; to &quot;cat&quot;, and one on the branch from &quot;B&quot; to &quot;dog&quot;.

An alternative scenario swaps the positions of &quot;cat&quot; and &quot;human&quot;, and supposes &quot;B&quot; had four legs. This reduces the total number of evolutionary changes to one -- namely, the transition from four legs to two along the branch from &quot;A&quot; to &quot;B&quot;. This scenario is more parsimonious than the first, since it involves fewer evolutionary changes. Note, however, that parsimony does not tell us whether &quot;A&quot; had two or four legs, as both possibilities involve the same number of changes.[[File:Parsimony_legs.png|500px|thumb|right|The right scenario is more parsimonious than the one on the left. Red lines represent evolutionary changes.]]

===Maximum likelihood===

===Bayesian inference===

==Examples==

===Beaks of Galapagos finches===

===Opsin genes===

===Species ranges of chorus frogs===

===HIV epidemics and infections===


==Complications==

===Uncertainty in tree reconstruction===

===Model misspecification===

===Heterotachy===


==Software==

==References==
&lt;references/&gt;

[[Category:PLoS Computational Biology drafts]]</text>
      <sha1>3y70ij6z7ra314kuliw39domk8xb6ic</sha1>
    </revision>
    <revision>
      <id>2908</id>
      <parentid>2906</parentid>
      <timestamp>2013-07-11T11:41:32Z</timestamp>
      <contributor>
        <username>Daniel Mietchen</username>
        <id>5</id>
      </contributor>
      <minor/>
      <comment>&lt;!-- please avoid bullet points in the introduction --&gt;</comment>
      <model>wikitext</model>
      <format>text/x-wiki</format>
      <text xml:space="preserve" bytes="5297">----
'''Jeffrey B. Joy&lt;sup&gt;1&lt;/sup&gt;, Rosemary M. McCloskey&lt;sup&gt;1&lt;/sup&gt;, Richard H. Liang&lt;sup&gt;1&lt;/sup&gt;, Art F. Y. Poon&lt;sup&gt;1&lt;/sup&gt;'''

&lt;sup&gt;1&lt;/sup&gt;BC Centre for Excellence in HIV/AIDS, Vancouver, Canada.

----

'''Ancestral reconstruction''' is the extrapolation back in time from measured characteristics of individuals (or populations) to their common ancestors.  It is an important application of [[wp:phylogenetics|phylogenetics]], the reconstruction and study of the evolutionary relationships among individuals, populations or [[wp:species|species]] to their ancestors.  Ancestral reconstruction can be used to recover different kinds of ancestral character states, including:&lt;!-- please avoid bullet points in the introduction --&gt;
* the [[wp:Nucleic acid sequence|genetic sequence]] (ancestral sequence reconstruction)
* the [[wp:Peptide sequence|amino acid sequence]] of a [[wp:protein|protein]]
* the composition of a [[wp:genome|genome]], e.g., gene order
* a measurable characteristic of an organism ([[wp:Phenotype|phenotype]])
* the [[wp:species distribution|geographic range]] of an ancestral population or species (ancestral range reconstruction)

Ancestral reconstruction relies on a sufficiently realistic [[wp:Substitution model|model of evolution]] to accurately recover ancestral states.  No matter how well the model approximates the actual evolutionary history, however, one's ability to accurately reconstruct an ancestor deteriorates with increasing evolutionary time between that ancestor and its observed descendants.  Additionally, more realistic models of evolution are inevitably more complex and difficult to calculate.    Progress in the field of ancestral reconstruction has relied heavily on the [[wp:Moore's law|exponential growth of computing power]] and the concomitant development of efficient [[wp:Algorithm|computational algorithms]] (e.g., &lt;ref name=Pupko2000&gt;{{cite pmid|10833195}}&lt;/ref&gt;).  Methods of ancestral reconstruction are often applied to a given [[wp:Phylogeny|phylogenetic tree]] that has already been inferred from the same data.  While convenient, this approach has the disadvantage that its results are contingent on the accuracy of a single phylogenetic tree.  In contrast, some researchers&lt;ref name=Pagel04&gt;{{cite pmid|15545248}}&lt;/ref&gt; advocate a more computationally-intensive Bayesian approach that accounts for the uncertainty in tree reconstruction by evaluating ancestral reconstructions over many trees.

==History==

The earliest concepts of ancestral reconstruction were catalyzed by the development of techniques for determining the primary (amino acid) sequence of proteins by [[wp:Frederick_Sanger|Frederick Sanger]] in 1955 &lt;ref name=Sanger1951&gt;{{cite pmid|1197535}}&lt;/ref&gt;.

==Models==

===Discrete-state models===

===Continuous-state models===

===Migration models===


==Methods and algorithms==

Ancestral reconstruction considers two main objects - a phylogenetic tree, which represents the evolutionary relationships between organisms, and a model of evolution, which describes the process by which changes occur along the branches of the tree. Thus, ancestral reconstruction can be thought of as a two-step process, first estimating a phylogenetic tree, and then using the tree and model to estimate states at internal nodes (ie. common ancestors). Some methods, such as parsimony, perform both these steps concurrently. On the other hand, both steps may be performed separately and with different methods, for example, by using Bayesian inference to estimate a phylogeny and maximum likelihood to reconstruct the ancestral states.

===Parsimony===

Parsimony attempts to find the phylogeny, and ancestral states, which minimize the total number of evolutionary changes. 

For example, consider the three species &quot;human&quot;, &quot;cat&quot;, and &quot;dog&quot;, and the characteristic &quot;number of legs&quot;. One possible scenario giving rise to these three species is that a common ancestor, &quot;A&quot;, possessing two legs, diverged into the species &quot;cat&quot; and another species, &quot;B&quot;, which also had two legs. Later, &quot;B&quot; diverged into &quot;human&quot; and &quot;dog&quot;. This scenario involves a total of two evolutionary changes in the characteristic &quot;number of legs&quot; -- one on the branch from &quot;A&quot; to &quot;cat&quot;, and one on the branch from &quot;B&quot; to &quot;dog&quot;.

An alternative scenario swaps the positions of &quot;cat&quot; and &quot;human&quot;, and supposes &quot;B&quot; had four legs. This reduces the total number of evolutionary changes to one -- namely, the transition from four legs to two along the branch from &quot;A&quot; to &quot;B&quot;. This scenario is more parsimonious than the first, since it involves fewer evolutionary changes. Note, however, that parsimony does not tell us whether &quot;A&quot; had two or four legs, as both possibilities involve the same number of changes.[[File:Parsimony_legs.png|500px|thumb|right|The right scenario is more parsimonious than the one on the left. Red lines represent evolutionary changes.]]

===Maximum likelihood===

===Bayesian inference===

==Examples==

===Beaks of Galapagos finches===

===Opsin genes===

===Species ranges of chorus frogs===

===HIV epidemics and infections===


==Complications==

===Uncertainty in tree reconstruction===

===Model misspecification===

===Heterotachy===


==Software==

==References==
&lt;references/&gt;

[[Category:PLoS Computational Biology drafts]]</text>
      <sha1>iezkh9bk8ypzpq099de84f9k5q54k7r</sha1>
    </revision>
    <revision>
      <id>2937</id>
      <parentid>2908</parentid>
      <timestamp>2013-07-12T06:57:16Z</timestamp>
      <contributor>
        <username>Artpoon</username>
        <id>47</id>
      </contributor>
      <comment>/* History */</comment>
      <model>wikitext</model>
      <format>text/x-wiki</format>
      <text xml:space="preserve" bytes="6181">----
'''Jeffrey B. Joy&lt;sup&gt;1&lt;/sup&gt;, Rosemary M. McCloskey&lt;sup&gt;1&lt;/sup&gt;, Richard H. Liang&lt;sup&gt;1&lt;/sup&gt;, Art F. Y. Poon&lt;sup&gt;1&lt;/sup&gt;'''

&lt;sup&gt;1&lt;/sup&gt;BC Centre for Excellence in HIV/AIDS, Vancouver, Canada.

----

'''Ancestral reconstruction''' is the extrapolation back in time from measured characteristics of individuals (or populations) to their common ancestors.  It is an important application of [[wp:phylogenetics|phylogenetics]], the reconstruction and study of the evolutionary relationships among individuals, populations or [[wp:species|species]] to their ancestors.  Ancestral reconstruction can be used to recover different kinds of ancestral character states, including:&lt;!-- please avoid bullet points in the introduction --&gt;
* the [[wp:Nucleic acid sequence|genetic sequence]] (ancestral sequence reconstruction)
* the [[wp:Peptide sequence|amino acid sequence]] of a [[wp:protein|protein]]
* the composition of a [[wp:genome|genome]], e.g., gene order
* a measurable characteristic of an organism ([[wp:Phenotype|phenotype]])
* the [[wp:species distribution|geographic range]] of an ancestral population or species (ancestral range reconstruction)

Ancestral reconstruction relies on a sufficiently realistic [[wp:Substitution model|model of evolution]] to accurately recover ancestral states.  No matter how well the model approximates the actual evolutionary history, however, one's ability to accurately reconstruct an ancestor deteriorates with increasing evolutionary time between that ancestor and its observed descendants.  Additionally, more realistic models of evolution are inevitably more complex and difficult to calculate.    Progress in the field of ancestral reconstruction has relied heavily on the [[wp:Moore's law|exponential growth of computing power]] and the concomitant development of efficient [[wp:Algorithm|computational algorithms]] (e.g., &lt;ref name=Pupko2000&gt;{{cite pmid|10833195}}&lt;/ref&gt;).  Methods of ancestral reconstruction are often applied to a given [[wp:Phylogeny|phylogenetic tree]] that has already been inferred from the same data.  While convenient, this approach has the disadvantage that its results are contingent on the accuracy of a single phylogenetic tree.  In contrast, some researchers&lt;ref name=Pagel04&gt;{{cite pmid|15545248}}&lt;/ref&gt; advocate a more computationally-intensive Bayesian approach that accounts for the uncertainty in tree reconstruction by evaluating ancestral reconstructions over many trees.

==History==

The concept of ancestral reconstruction is often credited to [[wp:Emile_Zuckerkandl|Emile Zuckerkandl]] and [[wp:Linus_Pauling|Linus Pauling]].  Motivated by the development of techniques for determining the [[wp:Peptide sequence|primary (amino acid) sequence]] of proteins by [[wp:Frederick_Sanger|Frederick Sanger]] in 1955 &lt;ref name=Sanger1951&gt;{{cite pmid|1197535}}&lt;/ref&gt;, Zuckerkandl and Pauling&lt;ref name=Zuckerkandl1963&gt;{{cite journal | author = Pauling L, Zuckerkand E, Henriksen T, Lövstad R | title = Chemical Paleogenetics: Molecular &quot;Restoration Studies&quot; of Extinct Forms of Life | journal = Acta Chemica Scandinavica | year = 1963 | volume = 17 | issue = supl. | pages = 9–16 | doi = 10.3891/acta.chem.scand.17s-0009 }}&lt;/ref&gt; proposed that such sequences could be used to infer the [[wp:Phylogenetics|phylogeny]] relating the observed protein sequences as well as the ancestral protein sequence at the root of this tree.  However, the idea of reconstructing ancestors from measurable biological characteristics had already been developing in the field of [[wp:Cladistics|cladistics]], one of the precursors of modern phylogenetics.

==Models==

===Discrete-state models===

===Continuous-state models===

===Migration models===


==Methods and algorithms==

Ancestral reconstruction considers two main objects - a phylogenetic tree, which represents the evolutionary relationships between organisms, and a model of evolution, which describes the process by which changes occur along the branches of the tree. Thus, ancestral reconstruction can be thought of as a two-step process, first estimating a phylogenetic tree, and then using the tree and model to estimate states at internal nodes (ie. common ancestors). Some methods, such as parsimony, perform both these steps concurrently. On the other hand, both steps may be performed separately and with different methods, for example, by using Bayesian inference to estimate a phylogeny and maximum likelihood to reconstruct the ancestral states.

===Parsimony===

Parsimony attempts to find the phylogeny, and ancestral states, which minimize the total number of evolutionary changes. 

For example, consider the three species &quot;human&quot;, &quot;cat&quot;, and &quot;dog&quot;, and the characteristic &quot;number of legs&quot;. One possible scenario giving rise to these three species is that a common ancestor, &quot;A&quot;, possessing two legs, diverged into the species &quot;cat&quot; and another species, &quot;B&quot;, which also had two legs. Later, &quot;B&quot; diverged into &quot;human&quot; and &quot;dog&quot;. This scenario involves a total of two evolutionary changes in the characteristic &quot;number of legs&quot; -- one on the branch from &quot;A&quot; to &quot;cat&quot;, and one on the branch from &quot;B&quot; to &quot;dog&quot;.

An alternative scenario swaps the positions of &quot;cat&quot; and &quot;human&quot;, and supposes &quot;B&quot; had four legs. This reduces the total number of evolutionary changes to one -- namely, the transition from four legs to two along the branch from &quot;A&quot; to &quot;B&quot;. This scenario is more parsimonious than the first, since it involves fewer evolutionary changes. Note, however, that parsimony does not tell us whether &quot;A&quot; had two or four legs, as both possibilities involve the same number of changes.[[File:Parsimony_legs.png|500px|thumb|right|The right scenario is more parsimonious than the one on the left. Red lines represent evolutionary changes.]]

===Maximum likelihood===

===Bayesian inference===

==Examples==

===Beaks of Galapagos finches===

===Opsin genes===

===Species ranges of chorus frogs===

===HIV epidemics and infections===


==Complications==

===Uncertainty in tree reconstruction===

===Model misspecification===

===Heterotachy===


==Software==

==References==
&lt;references/&gt;

[[Category:PLoS Computational Biology drafts]]</text>
      <sha1>gw2mj4b92xwzmjs2reect6np436gvx6</sha1>
    </revision>
    <revision>
      <id>2951</id>
      <parentid>2937</parentid>
      <timestamp>2013-07-26T05:36:50Z</timestamp>
      <contributor>
        <username>Artpoon</username>
        <id>47</id>
      </contributor>
      <minor/>
      <comment>/* History */</comment>
      <model>wikitext</model>
      <format>text/x-wiki</format>
      <text xml:space="preserve" bytes="6435">----
'''Jeffrey B. Joy&lt;sup&gt;1&lt;/sup&gt;, Rosemary M. McCloskey&lt;sup&gt;1&lt;/sup&gt;, Richard H. Liang&lt;sup&gt;1&lt;/sup&gt;, Art F. Y. Poon&lt;sup&gt;1&lt;/sup&gt;'''

&lt;sup&gt;1&lt;/sup&gt;BC Centre for Excellence in HIV/AIDS, Vancouver, Canada.

----

'''Ancestral reconstruction''' is the extrapolation back in time from measured characteristics of individuals (or populations) to their common ancestors.  It is an important application of [[wp:phylogenetics|phylogenetics]], the reconstruction and study of the evolutionary relationships among individuals, populations or [[wp:species|species]] to their ancestors.  Ancestral reconstruction can be used to recover different kinds of ancestral character states, including:&lt;!-- please avoid bullet points in the introduction --&gt;
* the [[wp:Nucleic acid sequence|genetic sequence]] (ancestral sequence reconstruction)
* the [[wp:Peptide sequence|amino acid sequence]] of a [[wp:protein|protein]]
* the composition of a [[wp:genome|genome]], e.g., gene order
* a measurable characteristic of an organism ([[wp:Phenotype|phenotype]])
* the [[wp:species distribution|geographic range]] of an ancestral population or species (ancestral range reconstruction)

Ancestral reconstruction relies on a sufficiently realistic [[wp:Substitution model|model of evolution]] to accurately recover ancestral states.  No matter how well the model approximates the actual evolutionary history, however, one's ability to accurately reconstruct an ancestor deteriorates with increasing evolutionary time between that ancestor and its observed descendants.  Additionally, more realistic models of evolution are inevitably more complex and difficult to calculate.    Progress in the field of ancestral reconstruction has relied heavily on the [[wp:Moore's law|exponential growth of computing power]] and the concomitant development of efficient [[wp:Algorithm|computational algorithms]] (e.g., &lt;ref name=Pupko2000&gt;{{cite pmid|10833195}}&lt;/ref&gt;).  Methods of ancestral reconstruction are often applied to a given [[wp:Phylogeny|phylogenetic tree]] that has already been inferred from the same data.  While convenient, this approach has the disadvantage that its results are contingent on the accuracy of a single phylogenetic tree.  In contrast, some researchers&lt;ref name=Pagel04&gt;{{cite pmid|15545248}}&lt;/ref&gt; advocate a more computationally-intensive Bayesian approach that accounts for the uncertainty in tree reconstruction by evaluating ancestral reconstructions over many trees.

==History==

The concept of ancestral reconstruction is often credited to [[wp:Emile_Zuckerkandl|Emile Zuckerkandl]] and [[wp:Linus_Pauling|Linus Pauling]].  Motivated by the development of techniques for determining the [[wp:Peptide sequence|primary (amino acid) sequence]] of proteins by [[wp:Frederick_Sanger|Frederick Sanger]] in 1955 &lt;ref name=Sanger1951&gt;{{cite pmid|1197535}}&lt;/ref&gt;, Zuckerkandl and Pauling&lt;ref name=Zuckerkandl1963&gt;{{cite journal | author = Pauling L, Zuckerkand E, Henriksen T, Lövstad R | title = Chemical Paleogenetics: Molecular &quot;Restoration Studies&quot; of Extinct Forms of Life | journal = Acta Chemica Scandinavica | year = 1963 | volume = 17 | issue = supl. | pages = 9–16 | doi = 10.3891/acta.chem.scand.17s-0009 }}&lt;/ref&gt; postulated that such sequences could be used to infer not only the [[wp:Phylogenetics|phylogeny]] relating the observed protein sequences, but also the ancestral protein sequence at the earliest point (root) of this tree.  However, the idea of reconstructing ancestors from measurable biological characteristics had already been developing in the field of [[wp:Cladistics|cladistics]], one of the precursors of modern phylogenetics.  Cladistic methods, which appeared as early as 1901, infer the evolutionary relationships of species on the basis of the distribution of shared characteristics, of which some are inferred to be descended from common ancestors.

==Models==

===Discrete-state models===

===Continuous-state models===

===Migration models===


==Methods and algorithms==

Ancestral reconstruction considers two main objects - a phylogenetic tree, which represents the evolutionary relationships between organisms, and a model of evolution, which describes the process by which changes occur along the branches of the tree. Thus, ancestral reconstruction can be thought of as a two-step process, first estimating a phylogenetic tree, and then using the tree and model to estimate states at internal nodes (ie. common ancestors). Some methods, such as parsimony, perform both these steps concurrently. On the other hand, both steps may be performed separately and with different methods, for example, by using Bayesian inference to estimate a phylogeny and maximum likelihood to reconstruct the ancestral states.

===Parsimony===

Parsimony attempts to find the phylogeny, and ancestral states, which minimize the total number of evolutionary changes. 

For example, consider the three species &quot;human&quot;, &quot;cat&quot;, and &quot;dog&quot;, and the characteristic &quot;number of legs&quot;. One possible scenario giving rise to these three species is that a common ancestor, &quot;A&quot;, possessing two legs, diverged into the species &quot;cat&quot; and another species, &quot;B&quot;, which also had two legs. Later, &quot;B&quot; diverged into &quot;human&quot; and &quot;dog&quot;. This scenario involves a total of two evolutionary changes in the characteristic &quot;number of legs&quot; -- one on the branch from &quot;A&quot; to &quot;cat&quot;, and one on the branch from &quot;B&quot; to &quot;dog&quot;.

An alternative scenario swaps the positions of &quot;cat&quot; and &quot;human&quot;, and supposes &quot;B&quot; had four legs. This reduces the total number of evolutionary changes to one -- namely, the transition from four legs to two along the branch from &quot;A&quot; to &quot;B&quot;. This scenario is more parsimonious than the first, since it involves fewer evolutionary changes. Note, however, that parsimony does not tell us whether &quot;A&quot; had two or four legs, as both possibilities involve the same number of changes.[[File:Parsimony_legs.png|500px|thumb|right|The right scenario is more parsimonious than the one on the left. Red lines represent evolutionary changes.]]

===Maximum likelihood===

===Bayesian inference===

==Examples==

===Beaks of Galapagos finches===

===Opsin genes===

===Species ranges of chorus frogs===

===HIV epidemics and infections===


==Complications==

===Uncertainty in tree reconstruction===

===Model misspecification===

===Heterotachy===


==Software==

==References==
&lt;references/&gt;

[[Category:PLoS Computational Biology drafts]]</text>
      <sha1>0qkq9cz8zuigdptshdipbre17qilo8k</sha1>
    </revision>
    <revision>
      <id>2952</id>
      <parentid>2951</parentid>
      <timestamp>2013-07-26T05:39:40Z</timestamp>
      <contributor>
        <username>Artpoon</username>
        <id>47</id>
      </contributor>
      <minor/>
      <model>wikitext</model>
      <format>text/x-wiki</format>
      <text xml:space="preserve" bytes="6554">&lt;center&gt;&lt;big&gt;This is a draft in progress that has not yet been submitted to PLoS Computational Biology.&lt;/big&gt;&lt;/center&gt;
----
'''Jeffrey B. Joy&lt;sup&gt;1&lt;/sup&gt;, Rosemary M. McCloskey&lt;sup&gt;1&lt;/sup&gt;, Richard H. Liang&lt;sup&gt;1&lt;/sup&gt;, Art F. Y. Poon&lt;sup&gt;1&lt;/sup&gt;'''

&lt;sup&gt;1&lt;/sup&gt;BC Centre for Excellence in HIV/AIDS, Vancouver, Canada.

----

'''Ancestral reconstruction''' is the extrapolation back in time from measured characteristics of individuals (or populations) to their common ancestors.  It is an important application of [[wp:phylogenetics|phylogenetics]], the reconstruction and study of the evolutionary relationships among individuals, populations or [[wp:species|species]] to their ancestors.  Ancestral reconstruction can be used to recover different kinds of ancestral character states, including:&lt;!-- please avoid bullet points in the introduction --&gt;
* the [[wp:Nucleic acid sequence|genetic sequence]] (ancestral sequence reconstruction)
* the [[wp:Peptide sequence|amino acid sequence]] of a [[wp:protein|protein]]
* the composition of a [[wp:genome|genome]], e.g., gene order
* a measurable characteristic of an organism ([[wp:Phenotype|phenotype]])
* the [[wp:species distribution|geographic range]] of an ancestral population or species (ancestral range reconstruction)

Ancestral reconstruction relies on a sufficiently realistic [[wp:Substitution model|model of evolution]] to accurately recover ancestral states.  No matter how well the model approximates the actual evolutionary history, however, one's ability to accurately reconstruct an ancestor deteriorates with increasing evolutionary time between that ancestor and its observed descendants.  Additionally, more realistic models of evolution are inevitably more complex and difficult to calculate.    Progress in the field of ancestral reconstruction has relied heavily on the [[wp:Moore's law|exponential growth of computing power]] and the concomitant development of efficient [[wp:Algorithm|computational algorithms]] (e.g., &lt;ref name=Pupko2000&gt;{{cite pmid|10833195}}&lt;/ref&gt;).  Methods of ancestral reconstruction are often applied to a given [[wp:Phylogeny|phylogenetic tree]] that has already been inferred from the same data.  While convenient, this approach has the disadvantage that its results are contingent on the accuracy of a single phylogenetic tree.  In contrast, some researchers&lt;ref name=Pagel04&gt;{{cite pmid|15545248}}&lt;/ref&gt; advocate a more computationally-intensive Bayesian approach that accounts for the uncertainty in tree reconstruction by evaluating ancestral reconstructions over many trees.

==History==

The concept of ancestral reconstruction is often credited to [[wp:Emile_Zuckerkandl|Emile Zuckerkandl]] and [[wp:Linus_Pauling|Linus Pauling]].  Motivated by the development of techniques for determining the [[wp:Peptide sequence|primary (amino acid) sequence]] of proteins by [[wp:Frederick_Sanger|Frederick Sanger]] in 1955 &lt;ref name=Sanger1951&gt;{{cite pmid|1197535}}&lt;/ref&gt;, Zuckerkandl and Pauling&lt;ref name=Zuckerkandl1963&gt;{{cite journal | author = Pauling L, Zuckerkand E, Henriksen T, Lövstad R | title = Chemical Paleogenetics: Molecular &quot;Restoration Studies&quot; of Extinct Forms of Life | journal = Acta Chemica Scandinavica | year = 1963 | volume = 17 | issue = supl. | pages = 9–16 | doi = 10.3891/acta.chem.scand.17s-0009 }}&lt;/ref&gt; postulated that such sequences could be used to infer not only the [[wp:Phylogenetics|phylogeny]] relating the observed protein sequences, but also the ancestral protein sequence at the earliest point (root) of this tree.  However, the idea of reconstructing ancestors from measurable biological characteristics had already been developing in the field of [[wp:Cladistics|cladistics]], one of the precursors of modern phylogenetics.  Cladistic methods, which appeared as early as 1901, infer the evolutionary relationships of species on the basis of the distribution of shared characteristics, of which some are inferred to be descended from common ancestors.

==Models==

===Discrete-state models===

===Continuous-state models===

===Migration models===


==Methods and algorithms==

Ancestral reconstruction considers two main objects - a phylogenetic tree, which represents the evolutionary relationships between organisms, and a model of evolution, which describes the process by which changes occur along the branches of the tree. Thus, ancestral reconstruction can be thought of as a two-step process, first estimating a phylogenetic tree, and then using the tree and model to estimate states at internal nodes (ie. common ancestors). Some methods, such as parsimony, perform both these steps concurrently. On the other hand, both steps may be performed separately and with different methods, for example, by using Bayesian inference to estimate a phylogeny and maximum likelihood to reconstruct the ancestral states.

===Parsimony===

Parsimony attempts to find the phylogeny, and ancestral states, which minimize the total number of evolutionary changes. 

For example, consider the three species &quot;human&quot;, &quot;cat&quot;, and &quot;dog&quot;, and the characteristic &quot;number of legs&quot;. One possible scenario giving rise to these three species is that a common ancestor, &quot;A&quot;, possessing two legs, diverged into the species &quot;cat&quot; and another species, &quot;B&quot;, which also had two legs. Later, &quot;B&quot; diverged into &quot;human&quot; and &quot;dog&quot;. This scenario involves a total of two evolutionary changes in the characteristic &quot;number of legs&quot; -- one on the branch from &quot;A&quot; to &quot;cat&quot;, and one on the branch from &quot;B&quot; to &quot;dog&quot;.

An alternative scenario swaps the positions of &quot;cat&quot; and &quot;human&quot;, and supposes &quot;B&quot; had four legs. This reduces the total number of evolutionary changes to one -- namely, the transition from four legs to two along the branch from &quot;A&quot; to &quot;B&quot;. This scenario is more parsimonious than the first, since it involves fewer evolutionary changes. Note, however, that parsimony does not tell us whether &quot;A&quot; had two or four legs, as both possibilities involve the same number of changes.[[File:Parsimony_legs.png|500px|thumb|right|The right scenario is more parsimonious than the one on the left. Red lines represent evolutionary changes.]]

===Maximum likelihood===

===Bayesian inference===

==Examples==

===Beaks of Galapagos finches===

===Opsin genes===

===Species ranges of chorus frogs===

===HIV epidemics and infections===


==Complications==

===Uncertainty in tree reconstruction===

===Model misspecification===

===Heterotachy===


==Software==

==References==
&lt;references/&gt;

[[Category:PLoS Computational Biology drafts]]</text>
      <sha1>9vuv0se9wi80tzps1ykg8z82jfo8no4</sha1>
    </revision>
    <revision>
      <id>2953</id>
      <parentid>2952</parentid>
      <timestamp>2013-07-26T05:42:39Z</timestamp>
      <contributor>
        <username>Artpoon</username>
        <id>47</id>
      </contributor>
      <minor/>
      <model>wikitext</model>
      <format>text/x-wiki</format>
      <text xml:space="preserve" bytes="6494">&lt;center&gt;&lt;big&gt;This is a draft in progress that has not yet been submitted to PLoS Computational Biology.&lt;/big&gt;&lt;/center&gt;
----
'''Jeffrey B. Joy&lt;sup&gt;1&lt;/sup&gt;, Rosemary M. McCloskey&lt;sup&gt;1&lt;/sup&gt;, Richard H. Liang&lt;sup&gt;1&lt;/sup&gt;, Art F. Y. Poon&lt;sup&gt;1&lt;/sup&gt;'''

&lt;sup&gt;1&lt;/sup&gt;BC Centre for Excellence in HIV/AIDS, Vancouver, Canada.

----

'''Ancestral reconstruction''' is the extrapolation back in time from measured characteristics of individuals (or populations) to their common ancestors.  It is an important application of [[wp:phylogenetics|phylogenetics]], the reconstruction and study of the evolutionary relationships among individuals, populations or [[wp:species|species]] to their ancestors.  Ancestral reconstruction can be used to recover different kinds of ancestral character states, including: the [[wp:Nucleic acid sequence|genetic sequence]] (ancestral sequence reconstruction); [[wp:Peptide sequence|amino acid sequence]] of a [[wp:protein|protein]]; the composition of a [[wp:genome|genome]], e.g., gene order; a measurable characteristic of an organism ([[wp:Phenotype|phenotype]]); and the [[wp:species distribution|geographic range]] of an ancestral population or species (ancestral range reconstruction).

Ancestral reconstruction relies on a sufficiently realistic [[wp:Substitution model|model of evolution]] to accurately recover ancestral states.  No matter how well the model approximates the actual evolutionary history, however, one's ability to accurately reconstruct an ancestor deteriorates with increasing evolutionary time between that ancestor and its observed descendants.  Additionally, more realistic models of evolution are inevitably more complex and difficult to calculate.    Progress in the field of ancestral reconstruction has relied heavily on the [[wp:Moore's law|exponential growth of computing power]] and the concomitant development of efficient [[wp:Algorithm|computational algorithms]] (e.g., &lt;ref name=Pupko2000&gt;{{cite pmid|10833195}}&lt;/ref&gt;).  Methods of ancestral reconstruction are often applied to a given [[wp:Phylogeny|phylogenetic tree]] that has already been inferred from the same data.  While convenient, this approach has the disadvantage that its results are contingent on the accuracy of a single phylogenetic tree.  In contrast, some researchers&lt;ref name=Pagel04&gt;{{cite pmid|15545248}}&lt;/ref&gt; advocate a more computationally-intensive Bayesian approach that accounts for the uncertainty in tree reconstruction by evaluating ancestral reconstructions over many trees.

==History==

The concept of ancestral reconstruction is often credited to [[wp:Emile_Zuckerkandl|Emile Zuckerkandl]] and [[wp:Linus_Pauling|Linus Pauling]].  Motivated by the development of techniques for determining the [[wp:Peptide sequence|primary (amino acid) sequence]] of proteins by [[wp:Frederick_Sanger|Frederick Sanger]] in 1955 &lt;ref name=Sanger1951&gt;{{cite pmid|1197535}}&lt;/ref&gt;, Zuckerkandl and Pauling&lt;ref name=Zuckerkandl1963&gt;{{cite journal | author = Pauling L, Zuckerkand E, Henriksen T, Lövstad R | title = Chemical Paleogenetics: Molecular &quot;Restoration Studies&quot; of Extinct Forms of Life | journal = Acta Chemica Scandinavica | year = 1963 | volume = 17 | issue = supl. | pages = 9–16 | doi = 10.3891/acta.chem.scand.17s-0009 }}&lt;/ref&gt; postulated that such sequences could be used to infer not only the [[wp:Phylogenetics|phylogeny]] relating the observed protein sequences, but also the ancestral protein sequence at the earliest point (root) of this tree.  However, the idea of reconstructing ancestors from measurable biological characteristics had already been developing in the field of [[wp:Cladistics|cladistics]], one of the precursors of modern phylogenetics.  Cladistic methods, which appeared as early as 1901, infer the evolutionary relationships of species on the basis of the distribution of shared characteristics, of which some are inferred to be descended from common ancestors.

==Models==

===Discrete-state models===

===Continuous-state models===

===Migration models===


==Methods and algorithms==

Ancestral reconstruction considers two main objects - a phylogenetic tree, which represents the evolutionary relationships between organisms, and a model of evolution, which describes the process by which changes occur along the branches of the tree. Thus, ancestral reconstruction can be thought of as a two-step process, first estimating a phylogenetic tree, and then using the tree and model to estimate states at internal nodes (ie. common ancestors). Some methods, such as parsimony, perform both these steps concurrently. On the other hand, both steps may be performed separately and with different methods, for example, by using Bayesian inference to estimate a phylogeny and maximum likelihood to reconstruct the ancestral states.

===Parsimony===

Parsimony attempts to find the phylogeny, and ancestral states, which minimize the total number of evolutionary changes. 

For example, consider the three species &quot;human&quot;, &quot;cat&quot;, and &quot;dog&quot;, and the characteristic &quot;number of legs&quot;. One possible scenario giving rise to these three species is that a common ancestor, &quot;A&quot;, possessing two legs, diverged into the species &quot;cat&quot; and another species, &quot;B&quot;, which also had two legs. Later, &quot;B&quot; diverged into &quot;human&quot; and &quot;dog&quot;. This scenario involves a total of two evolutionary changes in the characteristic &quot;number of legs&quot; -- one on the branch from &quot;A&quot; to &quot;cat&quot;, and one on the branch from &quot;B&quot; to &quot;dog&quot;.

An alternative scenario swaps the positions of &quot;cat&quot; and &quot;human&quot;, and supposes &quot;B&quot; had four legs. This reduces the total number of evolutionary changes to one -- namely, the transition from four legs to two along the branch from &quot;A&quot; to &quot;B&quot;. This scenario is more parsimonious than the first, since it involves fewer evolutionary changes. Note, however, that parsimony does not tell us whether &quot;A&quot; had two or four legs, as both possibilities involve the same number of changes.[[File:Parsimony_legs.png|500px|thumb|right|The right scenario is more parsimonious than the one on the left. Red lines represent evolutionary changes.]]

===Maximum likelihood===

===Bayesian inference===

==Examples==

===Beaks of Galapagos finches===

===Opsin genes===

===Species ranges of chorus frogs===

===HIV epidemics and infections===


==Complications==

===Uncertainty in tree reconstruction===

===Model misspecification===

===Heterotachy===


==Software==

==References==
&lt;references/&gt;

[[Category:PLoS Computational Biology drafts]]</text>
      <sha1>pzhvidwszl4lu8eoud2kx9l42szxzdh</sha1>
    </revision>
    <revision>
      <id>2963</id>
      <parentid>2953</parentid>
      <timestamp>2013-08-07T21:48:34Z</timestamp>
      <contributor>
        <username>Jbjoy</username>
        <id>46</id>
      </contributor>
      <model>wikitext</model>
      <format>text/x-wiki</format>
      <text xml:space="preserve" bytes="6597">&lt;center&gt;&lt;big&gt;This is a draft in progress that has not yet been submitted to PLoS Computational Biology.&lt;/big&gt;&lt;/center&gt;
----
'''Jeffrey B. Joy&lt;sup&gt;1&lt;/sup&gt;, Rosemary M. McCloskey&lt;sup&gt;1&lt;/sup&gt;, Richard H. Liang&lt;sup&gt;1&lt;/sup&gt;, Art F. Y. Poon&lt;sup&gt;1&lt;/sup&gt;'''

&lt;sup&gt;1&lt;/sup&gt;BC Centre for Excellence in HIV/AIDS, Vancouver, Canada.

----

'''Ancestral reconstruction''' is the extrapolation back in time from measured characteristics of individuals (or populations) to their common ancestors.  It is an important application of [[wp:phylogenetics|phylogenetics]], the reconstruction and study of the evolutionary relationships among individuals, populations or [[wp:species|species]] to their ancestors.  Ancestral reconstruction can be used to recover different kinds of ancestral character states, including: the [[wp:Nucleic acid sequence|genetic sequence]] (ancestral sequence reconstruction); [[wp:Peptide sequence|amino acid sequence]] of a [[wp:protein|protein]]; the composition of a [[wp:genome|genome]], e.g., gene order; a measurable characteristic of an organism ([[wp:Phenotype|phenotype]]); and the [[wp:species distribution|geographic range]] of an ancestral population or species (ancestral range reconstruction).

Ancestral reconstruction relies on a sufficiently realistic [[wp:Substitution model|model of evolution]] to accurately recover ancestral states.  No matter how well the model approximates the actual evolutionary history, however, one's ability to accurately reconstruct an ancestor deteriorates with increasing evolutionary time between that ancestor and its observed descendants.  Additionally, more realistic models of evolution are inevitably more complex and difficult to calculate.    Progress in the field of ancestral reconstruction has relied heavily on the [[wp:Moore's law|exponential growth of computing power]] and the concomitant development of efficient [[wp:Algorithm|computational algorithms]] (e.g., &lt;ref name=Pupko2000&gt;{{cite pmid|10833195}}&lt;/ref&gt;).  Methods of ancestral reconstruction are often applied to a given [[wp:Phylogeny|phylogenetic tree]] that has already been inferred from the same data.  While convenient, this approach has the disadvantage that its results are contingent on the accuracy of a single phylogenetic tree.  In contrast, some researchers&lt;ref name=Pagel04&gt;{{cite pmid|15545248}}&lt;/ref&gt; advocate a more computationally-intensive Bayesian approach that accounts for the uncertainty in tree reconstruction by evaluating ancestral reconstructions over many trees.

==History==

Attempts to focus a lens deep in time on characteristics of the past have a venerable history. Indeed, the concept of ancestral reconstruction is often credited to [[wp:Emile_Zuckerkandl|Emile Zuckerkandl]] and [[wp:Linus_Pauling|Linus Pauling]].  Motivated by the development of techniques for determining the [[wp:Peptide sequence|primary (amino acid) sequence]] of proteins by [[wp:Frederick_Sanger|Frederick Sanger]] in 1955 &lt;ref name=Sanger1951&gt;{{cite pmid|1197535}}&lt;/ref&gt;, Zuckerkandl and Pauling&lt;ref name=Zuckerkandl1963&gt;{{cite journal | author = Pauling L, Zuckerkand E, Henriksen T, Lövstad R | title = Chemical Paleogenetics: Molecular &quot;Restoration Studies&quot; of Extinct Forms of Life | journal = Acta Chemica Scandinavica | year = 1963 | volume = 17 | issue = supl. | pages = 9–16 | doi = 10.3891/acta.chem.scand.17s-0009 }}&lt;/ref&gt; postulated that such sequences could be used to infer not only the [[wp:Phylogenetics|phylogeny]] relating the observed protein sequences, but also the ancestral protein sequence at the earliest point (root) of this tree.  However, the idea of reconstructing ancestors from measurable biological characteristics had already been developing in the field of [[wp:Cladistics|cladistics]], one of the precursors of modern phylogenetics.  Cladistic methods, which appeared as early as 1901, infer the evolutionary relationships of species on the basis of the distribution of shared characteristics, of which some are inferred to be descended from common ancestors.

==Models==

===Discrete-state models===

===Continuous-state models===

===Migration models===


==Methods and algorithms==

Ancestral reconstruction considers two main objects - a phylogenetic tree, which represents the evolutionary relationships between organisms, and a model of evolution, which describes the process by which changes occur along the branches of the tree. Thus, ancestral reconstruction can be thought of as a two-step process, first estimating a phylogenetic tree, and then using the tree and model to estimate states at internal nodes (ie. common ancestors). Some methods, such as parsimony, perform both these steps concurrently. On the other hand, both steps may be performed separately and with different methods, for example, by using Bayesian inference to estimate a phylogeny and maximum likelihood to reconstruct the ancestral states.

===Parsimony===

Parsimony attempts to find the phylogeny, and ancestral states, which minimize the total number of evolutionary changes. 

For example, consider the three species &quot;human&quot;, &quot;cat&quot;, and &quot;dog&quot;, and the characteristic &quot;number of legs&quot;. One possible scenario giving rise to these three species is that a common ancestor, &quot;A&quot;, possessing two legs, diverged into the species &quot;cat&quot; and another species, &quot;B&quot;, which also had two legs. Later, &quot;B&quot; diverged into &quot;human&quot; and &quot;dog&quot;. This scenario involves a total of two evolutionary changes in the characteristic &quot;number of legs&quot; -- one on the branch from &quot;A&quot; to &quot;cat&quot;, and one on the branch from &quot;B&quot; to &quot;dog&quot;.

An alternative scenario swaps the positions of &quot;cat&quot; and &quot;human&quot;, and supposes &quot;B&quot; had four legs. This reduces the total number of evolutionary changes to one -- namely, the transition from four legs to two along the branch from &quot;A&quot; to &quot;B&quot;. This scenario is more parsimonious than the first, since it involves fewer evolutionary changes. Note, however, that parsimony does not tell us whether &quot;A&quot; had two or four legs, as both possibilities involve the same number of changes.[[File:Parsimony_legs.png|500px|thumb|right|The right scenario is more parsimonious than the one on the left. Red lines represent evolutionary changes.]]

===Maximum likelihood===

===Bayesian inference===

==Examples==

===Beaks of Galapagos finches===

===Opsin genes===

===Species ranges of chorus frogs===

===HIV epidemics and infections===


==Complications==

===Uncertainty in tree reconstruction===

===Model misspecification===

===Heterotachy===


==Software==

==References==
&lt;references/&gt;

[[Category:PLoS Computational Biology drafts]]</text>
      <sha1>5224xo6bje899dhu4joa18z292odvyg</sha1>
    </revision>
    <revision>
      <id>2964</id>
      <parentid>2963</parentid>
      <timestamp>2013-08-07T22:47:16Z</timestamp>
      <contributor>
        <username>Jbjoy</username>
        <id>46</id>
      </contributor>
      <model>wikitext</model>
      <format>text/x-wiki</format>
      <text xml:space="preserve" bytes="6689">&lt;center&gt;&lt;big&gt;This is a draft in progress that has not yet been submitted to PLoS Computational Biology.&lt;/big&gt;&lt;/center&gt;
----
'''Jeffrey B. Joy&lt;sup&gt;1&lt;/sup&gt;, Rosemary M. McCloskey&lt;sup&gt;1&lt;/sup&gt;, Richard H. Liang&lt;sup&gt;1&lt;/sup&gt;, Art F. Y. Poon&lt;sup&gt;1&lt;/sup&gt;'''

&lt;sup&gt;1&lt;/sup&gt;BC Centre for Excellence in HIV/AIDS, Vancouver, Canada.

----

'''Ancestral reconstruction''' is the extrapolation back in time from measured characteristics of individuals (or populations) to their common ancestors.  It is an important application of [[wp:phylogenetics|phylogenetics]], the reconstruction and study of the evolutionary relationships among individuals, populations or [[wp:species|species]] to their ancestors.  Ancestral reconstruction can be used to recover different kinds of ancestral character states, including: the [[wp:Nucleic acid sequence|genetic sequence]] (ancestral sequence reconstruction); [[wp:Peptide sequence|amino acid sequence]] of a [[wp:protein|protein]]; the composition of a [[wp:genome|genome]], e.g., gene order; a measurable characteristic of an organism ([[wp:Phenotype|phenotype]]); and the [[wp:species distribution|geographic range]] of an ancestral population or species (ancestral range reconstruction).

Ancestral reconstruction relies on a sufficiently realistic [[wp:Substitution model|model of evolution]] to accurately recover ancestral states.  No matter how well the model approximates the actual evolutionary history, however, one's ability to accurately reconstruct an ancestor deteriorates with increasing evolutionary time between that ancestor and its observed descendants.  Additionally, more realistic models of evolution are inevitably more complex and difficult to calculate.    Progress in the field of ancestral reconstruction has relied heavily on the [[wp:Moore's law|exponential growth of computing power]] and the concomitant development of efficient [[wp:Algorithm|computational algorithms]] (e.g., &lt;ref name=Pupko2000&gt;{{cite pmid|10833195}}&lt;/ref&gt;).  Methods of ancestral reconstruction are often applied to a given [[wp:Phylogeny|phylogenetic tree]] that has already been inferred from the same data.  While convenient, this approach has the disadvantage that its results are contingent on the accuracy of a single phylogenetic tree.  In contrast, some researchers&lt;ref name=Pagel04&gt;{{cite pmid|15545248}}&lt;/ref&gt; advocate a more computationally-intensive Bayesian approach that accounts for the uncertainty in tree reconstruction by evaluating ancestral reconstructions over many trees.

==History==

Attempts to focus a lens deep in time on characteristics of the past have a venerable history. Indeed, the concept of ancestral reconstruction is often credited to [[wp:Emile_Zuckerkandl|Emile Zuckerkandl]] and [[wp:Linus_Pauling|Linus Pauling]].  Motivated by the development of techniques for determining the [[wp:Peptide sequence|primary (amino acid) sequence]] of proteins by [[wp:Frederick_Sanger|Frederick Sanger]] in 1955 &lt;ref name=Sanger1951&gt;{{cite pmid|1197535}}&lt;/ref&gt;, Zuckerkandl and Pauling&lt;ref name=Zuckerkandl1963&gt;{{cite journal | author = Pauling L, Zuckerkand E, Henriksen T, Lövstad R | title = Chemical Paleogenetics: Molecular &quot;Restoration Studies&quot; of Extinct Forms of Life | journal = Acta Chemica Scandinavica | year = 1963 | volume = 17 | issue = supl. | pages = 9–16 | doi = 10.3891/acta.chem.scand.17s-0009 }}&lt;/ref&gt; postulated that such sequences could be used to infer not only the [[wp:Phylogenetics|phylogeny]] relating the observed protein sequences, but also the ancestral protein sequence at the earliest point (root) of this tree.  However, the idea of reconstructing ancestors from measurable biological characteristics had already been developing in the field of [[wp:Cladistics|cladistics]], one of the precursors of modern phylogenetics.  Cladistic methods, which appeared as early as 1901, infer the evolutionary relationships of species on the basis of the distribution of shared characteristics, of which some are inferred to be descended from common ancestors.

==Models==

===Discrete-state models===

===Continuous-state models===

===Migration models===


==Methods and algorithms==

Ancestral reconstruction considers two main objects - a phylogenetic tree, which represents the evolutionary relationships between organisms, and a model of evolution, which describes the process by which changes occur along the branches of the tree. Thus, ancestral reconstruction can be thought of as a two-step process, first estimating a phylogenetic tree, and then using the tree and model to estimate states at internal nodes (ie. common ancestors). Some methods, such as parsimony, perform both these steps concurrently. On the other hand, both steps may be performed separately and with different methods, for example, by using Bayesian inference to estimate a phylogeny and maximum likelihood to reconstruct the ancestral states.

===Parsimony===

Parsimony attempts to find the phylogeny, and ancestral states, which minimize the total number of evolutionary changes. 

For example, consider the three species &quot;human&quot;, &quot;cat&quot;, and &quot;dog&quot;, and the characteristic &quot;number of legs&quot;. One possible scenario giving rise to these three species is that a common ancestor, &quot;A&quot;, possessing two legs, diverged into the species &quot;cat&quot; and another species, &quot;B&quot;, which also had two legs. Later, &quot;B&quot; diverged into &quot;human&quot; and &quot;dog&quot;. This scenario involves a total of two evolutionary changes in the characteristic &quot;number of legs&quot; -- one on the branch from &quot;A&quot; to &quot;cat&quot;, and one on the branch from &quot;B&quot; to &quot;dog&quot;.

An alternative scenario swaps the positions of &quot;cat&quot; and &quot;human&quot;, and supposes &quot;B&quot; had four legs. This reduces the total number of evolutionary changes to one -- namely, the transition from four legs to two along the branch from &quot;A&quot; to &quot;B&quot;. This scenario is more parsimonious than the first, since it involves fewer evolutionary changes. Note, however, that parsimony does not tell us whether &quot;A&quot; had two or four legs, as both possibilities involve the same number of changes.[[File:Parsimony_legs.png|500px|thumb|right|The right scenario is more parsimonious than the one on the left. Red lines represent evolutionary changes.]]

===Maximum likelihood===

===Bayesian inference===

==Examples==

===Beaks of Galapagos finches===

===Opsin genes===

===Species ranges of chorus frogs===

===HIV epidemics and infections===


==Complications==

===Uncertainty in tree reconstruction===

===Model misspecification===

===Heterotachy===


==Software==

==References==
Elliot, M. and A. O. Mooers. (Submitted). Stable models of continuous character evolution. 
&lt;references/&gt;

[[Category:PLoS Computational Biology drafts]]</text>
      <sha1>41e61g975id50anov2bw4sjqw8zbqwu</sha1>
    </revision>
    <revision>
      <id>2965</id>
      <parentid>2964</parentid>
      <timestamp>2013-08-08T00:07:44Z</timestamp>
      <contributor>
        <username>Jbjoy</username>
        <id>46</id>
      </contributor>
      <model>wikitext</model>
      <format>text/x-wiki</format>
      <text xml:space="preserve" bytes="8008">&lt;center&gt;&lt;big&gt;This is a draft in progress that has not yet been submitted to PLoS Computational Biology.&lt;/big&gt;&lt;/center&gt;
----
'''Jeffrey B. Joy&lt;sup&gt;1&lt;/sup&gt;, Rosemary M. McCloskey&lt;sup&gt;1&lt;/sup&gt;, Richard H. Liang&lt;sup&gt;1&lt;/sup&gt;, Art F. Y. Poon&lt;sup&gt;1&lt;/sup&gt;'''

&lt;sup&gt;1&lt;/sup&gt;BC Centre for Excellence in HIV/AIDS, Vancouver, Canada.

----

'''Ancestral reconstruction''' is the extrapolation back in time from measured characteristics of individuals (or populations) to their common ancestors.  It is an important application of [[wp:phylogenetics|phylogenetics]], the reconstruction and study of the evolutionary relationships among individuals, populations or [[wp:species|species]] to their ancestors.  Ancestral reconstruction can be used to recover different kinds of ancestral character states, including: the [[wp:Nucleic acid sequence|genetic sequence]] (ancestral sequence reconstruction); [[wp:Peptide sequence|amino acid sequence]] of a [[wp:protein|protein]]; the composition of a [[wp:genome|genome]], e.g., gene order; a measurable characteristic of an organism ([[wp:Phenotype|phenotype]]); and the [[wp:species distribution|geographic range]] of an ancestral population or species (ancestral range reconstruction).

Ancestral reconstruction relies on a sufficiently realistic [[wp:Substitution model|model of evolution]] to accurately recover ancestral states.  No matter how well the model approximates the actual evolutionary history, however, one's ability to accurately reconstruct an ancestor deteriorates with increasing evolutionary time between that ancestor and its observed descendants.  Additionally, more realistic models of evolution are inevitably more complex and difficult to calculate.    Progress in the field of ancestral reconstruction has relied heavily on the [[wp:Moore's law|exponential growth of computing power]] and the concomitant development of efficient [[wp:Algorithm|computational algorithms]] (e.g., &lt;ref name=Pupko2000&gt;{{cite pmid|10833195}}&lt;/ref&gt;).  Methods of ancestral reconstruction are often applied to a given [[wp:Phylogeny|phylogenetic tree]] that has already been inferred from the same data.  While convenient, this approach has the disadvantage that its results are contingent on the accuracy of a single phylogenetic tree.  In contrast, some researchers&lt;ref name=Pagel04&gt;{{cite pmid|15545248}}&lt;/ref&gt; advocate a more computationally-intensive Bayesian approach that accounts for the uncertainty in tree reconstruction by evaluating ancestral reconstructions over many trees.

==History==

Attempts to focus a lens deep in time on characteristics of the past have a venerable history. Indeed, the concept of ancestral reconstruction is often credited to [[wp:Emile_Zuckerkandl|Emile Zuckerkandl]] and [[wp:Linus_Pauling|Linus Pauling]].  Motivated by the development of techniques for determining the [[wp:Peptide sequence|primary (amino acid) sequence]] of proteins by [[wp:Frederick_Sanger|Frederick Sanger]] in 1955 &lt;ref name=Sanger1951&gt;{{cite pmid|1197535}}&lt;/ref&gt;, Zuckerkandl and Pauling&lt;ref name=Zuckerkandl1963&gt;{{cite journal | author = Pauling L, Zuckerkand E, Henriksen T, Lövstad R | title = Chemical Paleogenetics: Molecular &quot;Restoration Studies&quot; of Extinct Forms of Life | journal = Acta Chemica Scandinavica | year = 1963 | volume = 17 | issue = supl. | pages = 9–16 | doi = 10.3891/acta.chem.scand.17s-0009 }}&lt;/ref&gt; postulated that such sequences could be used to infer not only the [[wp:Phylogenetics|phylogeny]] relating the observed protein sequences, but also the ancestral protein sequence at the earliest point (root) of this tree.  However, the idea of reconstructing ancestors from measurable biological characteristics had already been developing in the field of [[wp:Cladistics|cladistics]], one of the precursors of modern phylogenetics.  Cladistic methods, which appeared as early as 1901, infer the evolutionary relationships of species on the basis of the distribution of shared characteristics, of which some are inferred to be descended from common ancestors.

==Models==

===Discrete-state models===

===Continuous-state models===

===Migration models===


==Methods and algorithms==

Ancestral reconstruction considers two main objects - a phylogenetic tree, which represents the evolutionary relationships between organisms, and a model of evolution, which describes the process by which changes occur along the branches of the tree. Thus, ancestral reconstruction can be thought of as a two-step process, first estimating a phylogenetic tree, and then using the tree and model to estimate states at internal nodes (ie. common ancestors). Some methods, such as parsimony, perform both these steps concurrently. On the other hand, both steps may be performed separately and with different methods, for example, by using Bayesian inference to estimate a phylogeny and maximum likelihood to reconstruct the ancestral states.

===Parsimony===

Parsimony attempts to find the phylogeny, and ancestral states, which minimize the total number of evolutionary changes. 

For example, consider the three species &quot;human&quot;, &quot;cat&quot;, and &quot;dog&quot;, and the characteristic &quot;number of legs&quot;. One possible scenario giving rise to these three species is that a common ancestor, &quot;A&quot;, possessing two legs, diverged into the species &quot;cat&quot; and another species, &quot;B&quot;, which also had two legs. Later, &quot;B&quot; diverged into &quot;human&quot; and &quot;dog&quot;. This scenario involves a total of two evolutionary changes in the characteristic &quot;number of legs&quot; -- one on the branch from &quot;A&quot; to &quot;cat&quot;, and one on the branch from &quot;B&quot; to &quot;dog&quot;.

An alternative scenario swaps the positions of &quot;cat&quot; and &quot;human&quot;, and supposes &quot;B&quot; had four legs. This reduces the total number of evolutionary changes to one -- namely, the transition from four legs to two along the branch from &quot;A&quot; to &quot;B&quot;. This scenario is more parsimonious than the first, since it involves fewer evolutionary changes. Note, however, that parsimony does not tell us whether &quot;A&quot; had two or four legs, as both possibilities involve the same number of changes.[[File:Parsimony_legs.png|500px|thumb|right|The right scenario is more parsimonious than the one on the left. Red lines represent evolutionary changes.]]

===Maximum likelihood===

===Bayesian inference===

==Examples==

===Diet Reconstruction in Galapagos finches===
Both phylogenetic and character data are available for the radiation of finches inhabiting the Galapagos Islands. These data allow testing of hypotheses concerning the timing and ordering of character state changes through time via ancestral state reconstruction. During the dry season the diets of the 13 species of Galapagos finches may be assorted into three broad diet categories, first those that consume grain like foods are considered “granivores”, those that ingest arthropods are termed “insectivores” and those that consume vegetation are classified as “folivores” (Schluter et al. 1997). Dietary ancestral state reconstruction using maximum parsimony recover 2 major shifts from an insectivorous state: one to granivory, and one to folivory. Maximum-likelihood ancestral state reconstruction recovers broadly similar results with one significant difference: the common ancestor of the tree finch (Camarhynchus) and ground finch (Geospiza) clades is most likely granivorous rather than insectivorous (as judged by parsimony). This difference likely occurs as a result of the fact that ML estimates consider branch lengths of the phylogenetic tree.

===Opsin genes===

===Species ranges of chorus frogs===

===HIV epidemics and infections===


==Complications==

===Uncertainty in tree reconstruction===

===Model misspecification===

===Heterotachy===


==Software==

==References==
Elliot, M. and A. O. Mooers. (Submitted). Stable models of continuous character evolution. 
Schluter, D., T. Price, A.O. Mooers, and D. Ludwig. 1997. Likelihood of ancestor states in adaptive radiation. Evolution 51:1699-1711.
&lt;references/&gt;

[[Category:PLoS Computational Biology drafts]]</text>
      <sha1>2jh20wb8o03b77b5yup5z46f2efr1hb</sha1>
    </revision>
    <revision>
      <id>2966</id>
      <parentid>2965</parentid>
      <timestamp>2013-08-08T00:13:55Z</timestamp>
      <contributor>
        <username>Jbjoy</username>
        <id>46</id>
      </contributor>
      <model>wikitext</model>
      <format>text/x-wiki</format>
      <text xml:space="preserve" bytes="8024">&lt;center&gt;&lt;big&gt;This is a draft in progress that has not yet been submitted to PLoS Computational Biology.&lt;/big&gt;&lt;/center&gt;
----
'''Jeffrey B. Joy&lt;sup&gt;1&lt;/sup&gt;, Rosemary M. McCloskey&lt;sup&gt;1&lt;/sup&gt;, Richard H. Liang&lt;sup&gt;1&lt;/sup&gt;, Art F. Y. Poon&lt;sup&gt;1&lt;/sup&gt;'''

&lt;sup&gt;1&lt;/sup&gt;BC Centre for Excellence in HIV/AIDS, Vancouver, Canada.

----

'''Ancestral reconstruction''' is the extrapolation back in time from measured characteristics of individuals (or populations) to their common ancestors.  It is an important application of [[wp:phylogenetics|phylogenetics]], the reconstruction and study of the evolutionary relationships among individuals, populations or [[wp:species|species]] to their ancestors.  Ancestral reconstruction can be used to recover different kinds of ancestral character states, including: the [[wp:Nucleic acid sequence|genetic sequence]] (ancestral sequence reconstruction); [[wp:Peptide sequence|amino acid sequence]] of a [[wp:protein|protein]]; the composition of a [[wp:genome|genome]], e.g., gene order; a measurable characteristic of an organism ([[wp:Phenotype|phenotype]]); and the [[wp:species distribution|geographic range]] of an ancestral population or species (ancestral range reconstruction).

Ancestral reconstruction relies on a sufficiently realistic [[wp:Substitution model|model of evolution]] to accurately recover ancestral states.  No matter how well the model approximates the actual evolutionary history, however, one's ability to accurately reconstruct an ancestor deteriorates with increasing evolutionary time between that ancestor and its observed descendants.  Additionally, more realistic models of evolution are inevitably more complex and difficult to calculate.    Progress in the field of ancestral reconstruction has relied heavily on the [[wp:Moore's law|exponential growth of computing power]] and the concomitant development of efficient [[wp:Algorithm|computational algorithms]] (e.g., &lt;ref name=Pupko2000&gt;{{cite pmid|10833195}}&lt;/ref&gt;).  Methods of ancestral reconstruction are often applied to a given [[wp:Phylogeny|phylogenetic tree]] that has already been inferred from the same data.  While convenient, this approach has the disadvantage that its results are contingent on the accuracy of a single phylogenetic tree.  In contrast, some researchers&lt;ref name=Pagel04&gt;{{cite pmid|15545248}}&lt;/ref&gt; advocate a more computationally-intensive Bayesian approach that accounts for the uncertainty in tree reconstruction by evaluating ancestral reconstructions over many trees.

==History==

Attempts to focus a lens deep in time on characteristics of the past have a venerable history. Indeed, the concept of ancestral reconstruction is often credited to [[wp:Emile_Zuckerkandl|Emile Zuckerkandl]] and [[wp:Linus_Pauling|Linus Pauling]].  Motivated by the development of techniques for determining the [[wp:Peptide sequence|primary (amino acid) sequence]] of proteins by [[wp:Frederick_Sanger|Frederick Sanger]] in 1955 &lt;ref name=Sanger1951&gt;{{cite pmid|1197535}}&lt;/ref&gt;, Zuckerkandl and Pauling&lt;ref name=Zuckerkandl1963&gt;{{cite journal | author = Pauling L, Zuckerkand E, Henriksen T, Lövstad R | title = Chemical Paleogenetics: Molecular &quot;Restoration Studies&quot; of Extinct Forms of Life | journal = Acta Chemica Scandinavica | year = 1963 | volume = 17 | issue = supl. | pages = 9–16 | doi = 10.3891/acta.chem.scand.17s-0009 }}&lt;/ref&gt; postulated that such sequences could be used to infer not only the [[wp:Phylogenetics|phylogeny]] relating the observed protein sequences, but also the ancestral protein sequence at the earliest point (root) of this tree.  However, the idea of reconstructing ancestors from measurable biological characteristics had already been developing in the field of [[wp:Cladistics|cladistics]], one of the precursors of modern phylogenetics.  Cladistic methods, which appeared as early as 1901, infer the evolutionary relationships of species on the basis of the distribution of shared characteristics, of which some are inferred to be descended from common ancestors.

==Models==

===Discrete-state models===

===Continuous-state models===

===Migration models===


==Methods and algorithms==

Ancestral reconstruction considers two main objects - a phylogenetic tree, which represents the evolutionary relationships between organisms, and a model of evolution, which describes the process by which changes occur along the branches of the tree. Thus, ancestral reconstruction can be thought of as a two-step process, first estimating a phylogenetic tree, and then using the tree and model to estimate states at internal nodes (ie. common ancestors). Some methods, such as parsimony, perform both these steps concurrently. On the other hand, both steps may be performed separately and with different methods, for example, by using Bayesian inference to estimate a phylogeny and maximum likelihood to reconstruct the ancestral states.

===Parsimony===

Parsimony attempts to find the phylogeny, and ancestral states, which minimize the total number of evolutionary changes. 

For example, consider the three species &quot;human&quot;, &quot;cat&quot;, and &quot;dog&quot;, and the characteristic &quot;number of legs&quot;. One possible scenario giving rise to these three species is that a common ancestor, &quot;A&quot;, possessing two legs, diverged into the species &quot;cat&quot; and another species, &quot;B&quot;, which also had two legs. Later, &quot;B&quot; diverged into &quot;human&quot; and &quot;dog&quot;. This scenario involves a total of two evolutionary changes in the characteristic &quot;number of legs&quot; -- one on the branch from &quot;A&quot; to &quot;cat&quot;, and one on the branch from &quot;B&quot; to &quot;dog&quot;.

An alternative scenario swaps the positions of &quot;cat&quot; and &quot;human&quot;, and supposes &quot;B&quot; had four legs. This reduces the total number of evolutionary changes to one -- namely, the transition from four legs to two along the branch from &quot;A&quot; to &quot;B&quot;. This scenario is more parsimonious than the first, since it involves fewer evolutionary changes. Note, however, that parsimony does not tell us whether &quot;A&quot; had two or four legs, as both possibilities involve the same number of changes.[[File:Parsimony_legs.png|500px|thumb|right|The right scenario is more parsimonious than the one on the left. Red lines represent evolutionary changes.]]

===Maximum likelihood===

===Bayesian inference===

==Examples==

===Diet Reconstruction in [[Galapagos finches]]===
Both phylogenetic and character data are available for the radiation of finches inhabiting the [[Galapagos Islands]]. These data allow testing of hypotheses concerning the timing and ordering of character state changes through time via ancestral state reconstruction. During the dry season the diets of the 13 species of Galapagos finches may be assorted into three broad diet categories, first those that consume grain like foods are considered “granivores”, those that ingest arthropods are termed “insectivores” and those that consume vegetation are classified as “folivores” (Schluter et al. 1997). Dietary ancestral state reconstruction using maximum parsimony recover 2 major shifts from an insectivorous state: one to granivory, and one to folivory. Maximum-likelihood ancestral state reconstruction recovers broadly similar results with one significant difference: the common ancestor of the tree finch (''Camarhynchus'') and ground finch (''Geospiza'') clades is most likely granivorous rather than insectivorous (as judged by parsimony). This difference likely occurs as a result of the fact that ML estimates consider branch lengths of the phylogenetic tree.

===Opsin genes===

===Species ranges of chorus frogs===

===HIV epidemics and infections===


==Complications==

===Uncertainty in tree reconstruction===

===Model misspecification===

===Heterotachy===


==Software==

==References==
Elliot, M. and A. O. Mooers. (Submitted). Stable models of continuous character evolution. 
Schluter, D., T. Price, A.O. Mooers, and D. Ludwig. 1997. Likelihood of ancestor states in adaptive radiation. Evolution 51:1699-1711.
&lt;references/&gt;

[[Category:PLoS Computational Biology drafts]]</text>
      <sha1>lim75bxd9zs6h3hac6jhgy5er8khfjo</sha1>
    </revision>
    <revision>
      <id>2967</id>
      <parentid>2966</parentid>
      <timestamp>2013-08-08T00:15:41Z</timestamp>
      <contributor>
        <username>Jbjoy</username>
        <id>46</id>
      </contributor>
      <model>wikitext</model>
      <format>text/x-wiki</format>
      <text xml:space="preserve" bytes="8016">&lt;center&gt;&lt;big&gt;This is a draft in progress that has not yet been submitted to PLoS Computational Biology.&lt;/big&gt;&lt;/center&gt;
----
'''Jeffrey B. Joy&lt;sup&gt;1&lt;/sup&gt;, Rosemary M. McCloskey&lt;sup&gt;1&lt;/sup&gt;, Richard H. Liang&lt;sup&gt;1&lt;/sup&gt;, Art F. Y. Poon&lt;sup&gt;1&lt;/sup&gt;'''

&lt;sup&gt;1&lt;/sup&gt;BC Centre for Excellence in HIV/AIDS, Vancouver, Canada.

----

'''Ancestral reconstruction''' is the extrapolation back in time from measured characteristics of individuals (or populations) to their common ancestors.  It is an important application of [[wp:phylogenetics|phylogenetics]], the reconstruction and study of the evolutionary relationships among individuals, populations or [[wp:species|species]] to their ancestors.  Ancestral reconstruction can be used to recover different kinds of ancestral character states, including: the [[wp:Nucleic acid sequence|genetic sequence]] (ancestral sequence reconstruction); [[wp:Peptide sequence|amino acid sequence]] of a [[wp:protein|protein]]; the composition of a [[wp:genome|genome]], e.g., gene order; a measurable characteristic of an organism ([[wp:Phenotype|phenotype]]); and the [[wp:species distribution|geographic range]] of an ancestral population or species (ancestral range reconstruction).

Ancestral reconstruction relies on a sufficiently realistic [[wp:Substitution model|model of evolution]] to accurately recover ancestral states.  No matter how well the model approximates the actual evolutionary history, however, one's ability to accurately reconstruct an ancestor deteriorates with increasing evolutionary time between that ancestor and its observed descendants.  Additionally, more realistic models of evolution are inevitably more complex and difficult to calculate.    Progress in the field of ancestral reconstruction has relied heavily on the [[wp:Moore's law|exponential growth of computing power]] and the concomitant development of efficient [[wp:Algorithm|computational algorithms]] (e.g., &lt;ref name=Pupko2000&gt;{{cite pmid|10833195}}&lt;/ref&gt;).  Methods of ancestral reconstruction are often applied to a given [[wp:Phylogeny|phylogenetic tree]] that has already been inferred from the same data.  While convenient, this approach has the disadvantage that its results are contingent on the accuracy of a single phylogenetic tree.  In contrast, some researchers&lt;ref name=Pagel04&gt;{{cite pmid|15545248}}&lt;/ref&gt; advocate a more computationally-intensive Bayesian approach that accounts for the uncertainty in tree reconstruction by evaluating ancestral reconstructions over many trees.

==History==

Attempts to focus a lens deep in time on characteristics of the past have a venerable history. Indeed, the concept of ancestral reconstruction is often credited to [[wp:Emile_Zuckerkandl|Emile Zuckerkandl]] and [[wp:Linus_Pauling|Linus Pauling]].  Motivated by the development of techniques for determining the [[wp:Peptide sequence|primary (amino acid) sequence]] of proteins by [[wp:Frederick_Sanger|Frederick Sanger]] in 1955 &lt;ref name=Sanger1951&gt;{{cite pmid|1197535}}&lt;/ref&gt;, Zuckerkandl and Pauling&lt;ref name=Zuckerkandl1963&gt;{{cite journal | author = Pauling L, Zuckerkand E, Henriksen T, Lövstad R | title = Chemical Paleogenetics: Molecular &quot;Restoration Studies&quot; of Extinct Forms of Life | journal = Acta Chemica Scandinavica | year = 1963 | volume = 17 | issue = supl. | pages = 9–16 | doi = 10.3891/acta.chem.scand.17s-0009 }}&lt;/ref&gt; postulated that such sequences could be used to infer not only the [[wp:Phylogenetics|phylogeny]] relating the observed protein sequences, but also the ancestral protein sequence at the earliest point (root) of this tree.  However, the idea of reconstructing ancestors from measurable biological characteristics had already been developing in the field of [[wp:Cladistics|cladistics]], one of the precursors of modern phylogenetics.  Cladistic methods, which appeared as early as 1901, infer the evolutionary relationships of species on the basis of the distribution of shared characteristics, of which some are inferred to be descended from common ancestors.

==Models==

===Discrete-state models===

===Continuous-state models===

===Migration models===


==Methods and algorithms==

Ancestral reconstruction considers two main objects - a phylogenetic tree, which represents the evolutionary relationships between organisms, and a model of evolution, which describes the process by which changes occur along the branches of the tree. Thus, ancestral reconstruction can be thought of as a two-step process, first estimating a phylogenetic tree, and then using the tree and model to estimate states at internal nodes (ie. common ancestors). Some methods, such as parsimony, perform both these steps concurrently. On the other hand, both steps may be performed separately and with different methods, for example, by using Bayesian inference to estimate a phylogeny and maximum likelihood to reconstruct the ancestral states.

===Parsimony===

Parsimony attempts to find the phylogeny, and ancestral states, which minimize the total number of evolutionary changes. 

For example, consider the three species &quot;human&quot;, &quot;cat&quot;, and &quot;dog&quot;, and the characteristic &quot;number of legs&quot;. One possible scenario giving rise to these three species is that a common ancestor, &quot;A&quot;, possessing two legs, diverged into the species &quot;cat&quot; and another species, &quot;B&quot;, which also had two legs. Later, &quot;B&quot; diverged into &quot;human&quot; and &quot;dog&quot;. This scenario involves a total of two evolutionary changes in the characteristic &quot;number of legs&quot; -- one on the branch from &quot;A&quot; to &quot;cat&quot;, and one on the branch from &quot;B&quot; to &quot;dog&quot;.

An alternative scenario swaps the positions of &quot;cat&quot; and &quot;human&quot;, and supposes &quot;B&quot; had four legs. This reduces the total number of evolutionary changes to one -- namely, the transition from four legs to two along the branch from &quot;A&quot; to &quot;B&quot;. This scenario is more parsimonious than the first, since it involves fewer evolutionary changes. Note, however, that parsimony does not tell us whether &quot;A&quot; had two or four legs, as both possibilities involve the same number of changes.[[File:Parsimony_legs.png|500px|thumb|right|The right scenario is more parsimonious than the one on the left. Red lines represent evolutionary changes.]]

===Maximum likelihood===

===Bayesian inference===

==Examples==

===Diet Reconstruction in Galapagos finches===
Both phylogenetic and character data are available for the radiation of finches inhabiting the Galapagos Islands. These data allow testing of hypotheses concerning the timing and ordering of character state changes through time via ancestral state reconstruction. During the dry season the diets of the 13 species of Galapagos finches may be assorted into three broad diet categories, first those that consume grain like foods are considered “granivores”, those that ingest arthropods are termed “insectivores” and those that consume vegetation are classified as “folivores” (Schluter et al. 1997). Dietary ancestral state reconstruction using maximum parsimony recover 2 major shifts from an insectivorous state: one to granivory, and one to folivory. Maximum-likelihood ancestral state reconstruction recovers broadly similar results with one significant difference: the common ancestor of the tree finch (''Camarhynchus'') and ground finch (''Geospiza'') clades is most likely granivorous rather than insectivorous (as judged by parsimony). This difference likely occurs as a result of the fact that ML estimates consider branch lengths of the phylogenetic tree.

===Opsin genes===

===Species ranges of chorus frogs===

===HIV epidemics and infections===


==Complications==

===Uncertainty in tree reconstruction===

===Model misspecification===

===Heterotachy===


==Software==

==References==
Elliot, M. and A. O. Mooers. (Submitted). Stable models of continuous character evolution. 
Schluter, D., T. Price, A.O. Mooers, and D. Ludwig. 1997. Likelihood of ancestor states in adaptive radiation. Evolution 51:1699-1711.
&lt;references/&gt;

[[Category:PLoS Computational Biology drafts]]</text>
      <sha1>rhy037qqmnob2bu5886ecxz6mgctoaa</sha1>
    </revision>
    <revision>
      <id>2968</id>
      <parentid>2967</parentid>
      <timestamp>2013-08-08T00:21:57Z</timestamp>
      <contributor>
        <username>Jbjoy</username>
        <id>46</id>
      </contributor>
      <model>wikitext</model>
      <format>text/x-wiki</format>
      <text xml:space="preserve" bytes="8038">&lt;center&gt;&lt;big&gt;This is a draft in progress that has not yet been submitted to PLoS Computational Biology.&lt;/big&gt;&lt;/center&gt;
----
'''Jeffrey B. Joy&lt;sup&gt;1&lt;/sup&gt;, Rosemary M. McCloskey&lt;sup&gt;1&lt;/sup&gt;, Richard H. Liang&lt;sup&gt;1&lt;/sup&gt;, Art F. Y. Poon&lt;sup&gt;1&lt;/sup&gt;'''

&lt;sup&gt;1&lt;/sup&gt;BC Centre for Excellence in HIV/AIDS, Vancouver, Canada.

----

'''Ancestral reconstruction''' is the extrapolation back in time from measured characteristics of individuals (or populations) to their common ancestors.  It is an important application of [[wp:phylogenetics|phylogenetics]], the reconstruction and study of the evolutionary relationships among individuals, populations or [[wp:species|species]] to their ancestors.  Ancestral reconstruction can be used to recover different kinds of ancestral character states, including: the [[wp:Nucleic acid sequence|genetic sequence]] (ancestral sequence reconstruction); [[wp:Peptide sequence|amino acid sequence]] of a [[wp:protein|protein]]; the composition of a [[wp:genome|genome]], e.g., gene order; a measurable characteristic of an organism ([[wp:Phenotype|phenotype]]); and the [[wp:species distribution|geographic range]] of an ancestral population or species (ancestral range reconstruction).

Ancestral reconstruction relies on a sufficiently realistic [[wp:Substitution model|model of evolution]] to accurately recover ancestral states.  No matter how well the model approximates the actual evolutionary history, however, one's ability to accurately reconstruct an ancestor deteriorates with increasing evolutionary time between that ancestor and its observed descendants.  Additionally, more realistic models of evolution are inevitably more complex and difficult to calculate.    Progress in the field of ancestral reconstruction has relied heavily on the [[wp:Moore's law|exponential growth of computing power]] and the concomitant development of efficient [[wp:Algorithm|computational algorithms]] (e.g., &lt;ref name=Pupko2000&gt;{{cite pmid|10833195}}&lt;/ref&gt;).  Methods of ancestral reconstruction are often applied to a given [[wp:Phylogeny|phylogenetic tree]] that has already been inferred from the same data.  While convenient, this approach has the disadvantage that its results are contingent on the accuracy of a single phylogenetic tree.  In contrast, some researchers&lt;ref name=Pagel04&gt;{{cite pmid|15545248}}&lt;/ref&gt; advocate a more computationally-intensive Bayesian approach that accounts for the uncertainty in tree reconstruction by evaluating ancestral reconstructions over many trees.

==History==

Attempts to focus a lens deep in time on characteristics of the past have a venerable history. Indeed, the concept of ancestral reconstruction is often credited to [[wp:Emile_Zuckerkandl|Emile Zuckerkandl]] and [[wp:Linus_Pauling|Linus Pauling]].  Motivated by the development of techniques for determining the [[wp:Peptide sequence|primary (amino acid) sequence]] of proteins by [[wp:Frederick_Sanger|Frederick Sanger]] in 1955 &lt;ref name=Sanger1951&gt;{{cite pmid|1197535}}&lt;/ref&gt;, Zuckerkandl and Pauling&lt;ref name=Zuckerkandl1963&gt;{{cite journal | author = Pauling L, Zuckerkand E, Henriksen T, Lövstad R | title = Chemical Paleogenetics: Molecular &quot;Restoration Studies&quot; of Extinct Forms of Life | journal = Acta Chemica Scandinavica | year = 1963 | volume = 17 | issue = supl. | pages = 9–16 | doi = 10.3891/acta.chem.scand.17s-0009 }}&lt;/ref&gt; postulated that such sequences could be used to infer not only the [[wp:Phylogenetics|phylogeny]] relating the observed protein sequences, but also the ancestral protein sequence at the earliest point (root) of this tree.  However, the idea of reconstructing ancestors from measurable biological characteristics had already been developing in the field of [[wp:Cladistics|cladistics]], one of the precursors of modern phylogenetics.  Cladistic methods, which appeared as early as 1901, infer the evolutionary relationships of species on the basis of the distribution of shared characteristics, of which some are inferred to be descended from common ancestors.

==Models==

===Discrete-state models===

===Continuous-state models===

===Migration models===


==Methods and algorithms==

Ancestral reconstruction considers two main objects - a phylogenetic tree, which represents the evolutionary relationships between organisms, and a model of evolution, which describes the process by which changes occur along the branches of the tree. Thus, ancestral reconstruction can be thought of as a two-step process, first estimating a phylogenetic tree, and then using the tree and model to estimate states at internal nodes (ie. common ancestors). Some methods, such as parsimony, perform both these steps concurrently. On the other hand, both steps may be performed separately and with different methods, for example, by using Bayesian inference to estimate a phylogeny and maximum likelihood to reconstruct the ancestral states.

===Parsimony===

Parsimony attempts to find the phylogeny, and ancestral states, which minimize the total number of evolutionary changes. 

For example, consider the three species &quot;human&quot;, &quot;cat&quot;, and &quot;dog&quot;, and the characteristic &quot;number of legs&quot;. One possible scenario giving rise to these three species is that a common ancestor, &quot;A&quot;, possessing two legs, diverged into the species &quot;cat&quot; and another species, &quot;B&quot;, which also had two legs. Later, &quot;B&quot; diverged into &quot;human&quot; and &quot;dog&quot;. This scenario involves a total of two evolutionary changes in the characteristic &quot;number of legs&quot; -- one on the branch from &quot;A&quot; to &quot;cat&quot;, and one on the branch from &quot;B&quot; to &quot;dog&quot;.

An alternative scenario swaps the positions of &quot;cat&quot; and &quot;human&quot;, and supposes &quot;B&quot; had four legs. This reduces the total number of evolutionary changes to one -- namely, the transition from four legs to two along the branch from &quot;A&quot; to &quot;B&quot;. This scenario is more parsimonious than the first, since it involves fewer evolutionary changes. Note, however, that parsimony does not tell us whether &quot;A&quot; had two or four legs, as both possibilities involve the same number of changes.[[File:Parsimony_legs.png|500px|thumb|right|The right scenario is more parsimonious than the one on the left. Red lines represent evolutionary changes.]]

===Maximum likelihood===

===Bayesian inference===

==Examples==

===Diet Reconstruction in Galapagos finches===
Both phylogenetic and character data are available for the radiation of finches inhabiting the Galapagos Islands. These data allow testing of hypotheses concerning the timing and ordering of character state changes through time via ancestral state reconstruction. During the dry season the diets of the 13 species of Galapagos finches may be assorted into three broad diet categories, first those that consume grain like foods are considered “granivores”, those that ingest arthropods are termed “insectivores” and those that consume vegetation are classified as “folivores” (Schluter et al. 1997). Dietary ancestral state reconstruction using maximum parsimony recover 2 major shifts from an insectivorous state: one to granivory, and one to folivory. Maximum-likelihood ancestral state reconstruction recovers broadly similar results with one significant difference: the common ancestor of the tree finch (''Camarhynchus'') and ground finch (''Geospiza'') clades is most likely granivorous rather than insectivorous (as judged by parsimony). This difference likely occurs as a result of the fact that ML estimates consider branch lengths of the phylogenetic tree.

===Opsin genes===

===Species ranges of chorus frogs===

===HIV epidemics and infections===


==Complications==

===Uncertainty in tree reconstruction===

===Model misspecification===

===Heterotachy===


==Software==

==References==
&lt;ref&gt;Elliot, M. and A. O. Mooers. (Submitted). Stable models of continuous character evolution. &lt;/ref&gt;
&lt;ref&gt;Schluter, D., T. Price, A.O. Mooers, and D. Ludwig. 1997. Likelihood of ancestor states in adaptive radiation. Evolution 51:1699-1711.&lt;/ref&gt;
&lt;references/&gt;

[[Category:PLoS Computational Biology drafts]]</text>
      <sha1>rv4pjligvmkxdvwzfg2plbftylp425i</sha1>
    </revision>
    <revision>
      <id>2969</id>
      <parentid>2968</parentid>
      <timestamp>2013-08-08T00:23:22Z</timestamp>
      <contributor>
        <username>Jbjoy</username>
        <id>46</id>
      </contributor>
      <model>wikitext</model>
      <format>text/x-wiki</format>
      <text xml:space="preserve" bytes="8058">&lt;center&gt;&lt;big&gt;This is a draft in progress that has not yet been submitted to PLoS Computational Biology.&lt;/big&gt;&lt;/center&gt;
----
'''Jeffrey B. Joy&lt;sup&gt;1&lt;/sup&gt;, Rosemary M. McCloskey&lt;sup&gt;1&lt;/sup&gt;, Richard H. Liang&lt;sup&gt;1&lt;/sup&gt;, Art F. Y. Poon&lt;sup&gt;1&lt;/sup&gt;'''

&lt;sup&gt;1&lt;/sup&gt;BC Centre for Excellence in HIV/AIDS, Vancouver, Canada.

----

'''Ancestral reconstruction''' is the extrapolation back in time from measured characteristics of individuals (or populations) to their common ancestors.  It is an important application of [[wp:phylogenetics|phylogenetics]], the reconstruction and study of the evolutionary relationships among individuals, populations or [[wp:species|species]] to their ancestors.  Ancestral reconstruction can be used to recover different kinds of ancestral character states, including: the [[wp:Nucleic acid sequence|genetic sequence]] (ancestral sequence reconstruction); [[wp:Peptide sequence|amino acid sequence]] of a [[wp:protein|protein]]; the composition of a [[wp:genome|genome]], e.g., gene order; a measurable characteristic of an organism ([[wp:Phenotype|phenotype]]); and the [[wp:species distribution|geographic range]] of an ancestral population or species (ancestral range reconstruction).

Ancestral reconstruction relies on a sufficiently realistic [[wp:Substitution model|model of evolution]] to accurately recover ancestral states.  No matter how well the model approximates the actual evolutionary history, however, one's ability to accurately reconstruct an ancestor deteriorates with increasing evolutionary time between that ancestor and its observed descendants.  Additionally, more realistic models of evolution are inevitably more complex and difficult to calculate.    Progress in the field of ancestral reconstruction has relied heavily on the [[wp:Moore's law|exponential growth of computing power]] and the concomitant development of efficient [[wp:Algorithm|computational algorithms]] (e.g., &lt;ref name=Pupko2000&gt;{{cite pmid|10833195}}&lt;/ref&gt;).  Methods of ancestral reconstruction are often applied to a given [[wp:Phylogeny|phylogenetic tree]] that has already been inferred from the same data.  While convenient, this approach has the disadvantage that its results are contingent on the accuracy of a single phylogenetic tree.  In contrast, some researchers&lt;ref name=Pagel04&gt;{{cite pmid|15545248}}&lt;/ref&gt; advocate a more computationally-intensive Bayesian approach that accounts for the uncertainty in tree reconstruction by evaluating ancestral reconstructions over many trees.

==History==

Attempts to focus a lens deep in time on characteristics of the past have a venerable history. Indeed, the concept of ancestral reconstruction is often credited to [[wp:Emile_Zuckerkandl|Emile Zuckerkandl]] and [[wp:Linus_Pauling|Linus Pauling]].  Motivated by the development of techniques for determining the [[wp:Peptide sequence|primary (amino acid) sequence]] of proteins by [[wp:Frederick_Sanger|Frederick Sanger]] in 1955 &lt;ref name=Sanger1951&gt;{{cite pmid|1197535}}&lt;/ref&gt;, Zuckerkandl and Pauling&lt;ref name=Zuckerkandl1963&gt;{{cite journal | author = Pauling L, Zuckerkand E, Henriksen T, Lövstad R | title = Chemical Paleogenetics: Molecular &quot;Restoration Studies&quot; of Extinct Forms of Life | journal = Acta Chemica Scandinavica | year = 1963 | volume = 17 | issue = supl. | pages = 9–16 | doi = 10.3891/acta.chem.scand.17s-0009 }}&lt;/ref&gt; postulated that such sequences could be used to infer not only the [[wp:Phylogenetics|phylogeny]] relating the observed protein sequences, but also the ancestral protein sequence at the earliest point (root) of this tree.  However, the idea of reconstructing ancestors from measurable biological characteristics had already been developing in the field of [[wp:Cladistics|cladistics]], one of the precursors of modern phylogenetics.  Cladistic methods, which appeared as early as 1901, infer the evolutionary relationships of species on the basis of the distribution of shared characteristics, of which some are inferred to be descended from common ancestors.

==Models==

===Discrete-state models===

===Continuous-state models===

===Migration models===


==Methods and algorithms==

Ancestral reconstruction considers two main objects - a phylogenetic tree, which represents the evolutionary relationships between organisms, and a model of evolution, which describes the process by which changes occur along the branches of the tree. Thus, ancestral reconstruction can be thought of as a two-step process, first estimating a phylogenetic tree, and then using the tree and model to estimate states at internal nodes (ie. common ancestors). Some methods, such as parsimony, perform both these steps concurrently. On the other hand, both steps may be performed separately and with different methods, for example, by using Bayesian inference to estimate a phylogeny and maximum likelihood to reconstruct the ancestral states.

===Parsimony===

Parsimony attempts to find the phylogeny, and ancestral states, which minimize the total number of evolutionary changes. 

For example, consider the three species &quot;human&quot;, &quot;cat&quot;, and &quot;dog&quot;, and the characteristic &quot;number of legs&quot;. One possible scenario giving rise to these three species is that a common ancestor, &quot;A&quot;, possessing two legs, diverged into the species &quot;cat&quot; and another species, &quot;B&quot;, which also had two legs. Later, &quot;B&quot; diverged into &quot;human&quot; and &quot;dog&quot;. This scenario involves a total of two evolutionary changes in the characteristic &quot;number of legs&quot; -- one on the branch from &quot;A&quot; to &quot;cat&quot;, and one on the branch from &quot;B&quot; to &quot;dog&quot;.

An alternative scenario swaps the positions of &quot;cat&quot; and &quot;human&quot;, and supposes &quot;B&quot; had four legs. This reduces the total number of evolutionary changes to one -- namely, the transition from four legs to two along the branch from &quot;A&quot; to &quot;B&quot;. This scenario is more parsimonious than the first, since it involves fewer evolutionary changes. Note, however, that parsimony does not tell us whether &quot;A&quot; had two or four legs, as both possibilities involve the same number of changes.[[File:Parsimony_legs.png|500px|thumb|right|The right scenario is more parsimonious than the one on the left. Red lines represent evolutionary changes.]]

===Maximum likelihood===

===Bayesian inference===

==Examples==

===Diet Reconstruction in Galapagos finches===
Both phylogenetic and character data are available for the radiation of finches inhabiting the Galapagos Islands. These data allow testing of hypotheses concerning the timing and ordering of character state changes through time via ancestral state reconstruction. During the dry season the diets of the 13 species of Galapagos finches may be assorted into three broad diet categories, first those that consume grain like foods are considered “granivores”, those that ingest arthropods are termed “insectivores” and those that consume vegetation are classified as “folivores”&lt;ref&gt;Schluter, D., T. Price, A.O. Mooers, and D. Ludwig. 1997. Likelihood of ancestor states in adaptive radiation. Evolution 51:1699-1711.&lt;/ref&gt;. Dietary ancestral state reconstruction using maximum parsimony recover 2 major shifts from an insectivorous state: one to granivory, and one to folivory. Maximum-likelihood ancestral state reconstruction recovers broadly similar results with one significant difference: the common ancestor of the tree finch (''Camarhynchus'') and ground finch (''Geospiza'') clades is most likely granivorous rather than insectivorous (as judged by parsimony). This difference likely occurs as a result of the fact that ML estimates consider branch lengths of the phylogenetic tree&lt;ref&gt;Schluter, D., T. Price, A.O. Mooers, and D. Ludwig. 1997. Likelihood of ancestor states in adaptive radiation. Evolution 51:1699-1711.&lt;/ref&gt;.

===Opsin genes===

===Species ranges of chorus frogs===

===HIV epidemics and infections===


==Complications==

===Uncertainty in tree reconstruction===

===Model misspecification===

===Heterotachy===


==Software==

==References==


&lt;references/&gt;

[[Category:PLoS Computational Biology drafts]]</text>
      <sha1>apkkwbuy37q01k4ehbv1ls284htsaij</sha1>
    </revision>
    <revision>
      <id>2970</id>
      <parentid>2969</parentid>
      <timestamp>2013-08-08T17:41:23Z</timestamp>
      <contributor>
        <username>Jbjoy</username>
        <id>46</id>
      </contributor>
      <model>wikitext</model>
      <format>text/x-wiki</format>
      <text xml:space="preserve" bytes="8135">&lt;center&gt;&lt;big&gt;This is a draft in progress that has not yet been submitted to PLoS Computational Biology.&lt;/big&gt;&lt;/center&gt;
----
'''Jeffrey B. Joy&lt;sup&gt;1&lt;/sup&gt;, Rosemary M. McCloskey&lt;sup&gt;1&lt;/sup&gt;, Richard H. Liang&lt;sup&gt;1&lt;/sup&gt;, Art F. Y. Poon&lt;sup&gt;1&lt;/sup&gt;'''

&lt;sup&gt;1&lt;/sup&gt;BC Centre for Excellence in HIV/AIDS, Vancouver, Canada.

----

'''Ancestral reconstruction''' is the extrapolation back in time from measured characteristics of individuals (or populations) to their common ancestors.  It is an important application of [[wp:phylogenetics|phylogenetics]], the reconstruction and study of the evolutionary relationships among individuals, populations or [[wp:species|species]] to their ancestors.  Ancestral reconstruction can be used to recover different kinds of ancestral character states, including: the [[wp:Nucleic acid sequence|genetic sequence]] (ancestral sequence reconstruction); [[wp:Peptide sequence|amino acid sequence]] of a [[wp:protein|protein]]; the composition of a [[wp:genome|genome]], e.g., gene order; a measurable characteristic of an organism ([[wp:Phenotype|phenotype]]); and the [[wp:species distribution|geographic range]] of an ancestral population or species (ancestral range reconstruction).

Ancestral reconstruction relies on a sufficiently realistic [[wp:Substitution model|model of evolution]] to accurately recover ancestral states.  No matter how well the model approximates the actual evolutionary history, however, one's ability to accurately reconstruct an ancestor deteriorates with increasing evolutionary time between that ancestor and its observed descendants.  Additionally, more realistic models of evolution are inevitably more complex and difficult to calculate.    Progress in the field of ancestral reconstruction has relied heavily on the [[wp:Moore's law|exponential growth of computing power]] and the concomitant development of efficient [[wp:Algorithm|computational algorithms]] (e.g., &lt;ref name=Pupko2000&gt;{{cite pmid|10833195}}&lt;/ref&gt;).  Methods of ancestral reconstruction are often applied to a given [[wp:Phylogeny|phylogenetic tree]] that has already been inferred from the same data.  While convenient, this approach has the disadvantage that its results are contingent on the accuracy of a single phylogenetic tree.  In contrast, some researchers&lt;ref name=Pagel04&gt;{{cite pmid|15545248}}&lt;/ref&gt; advocate a more computationally-intensive Bayesian approach that accounts for the uncertainty in tree reconstruction by evaluating ancestral reconstructions over many trees.

==History==

Attempts to focus a lens deep in time on characteristics of the past have a venerable history. Indeed, the concept of ancestral reconstruction is often credited to [[wp:Emile_Zuckerkandl|Emile Zuckerkandl]] and [[wp:Linus_Pauling|Linus Pauling]].  Motivated by the development of techniques for determining the [[wp:Peptide sequence|primary (amino acid) sequence]] of proteins by [[wp:Frederick_Sanger|Frederick Sanger]] in 1955 &lt;ref name=Sanger1951&gt;{{cite pmid|1197535}}&lt;/ref&gt;, Zuckerkandl and Pauling&lt;ref name=Zuckerkandl1963&gt;{{cite journal | author = Pauling L, Zuckerkand E, Henriksen T, Lövstad R | title = Chemical Paleogenetics: Molecular &quot;Restoration Studies&quot; of Extinct Forms of Life | journal = Acta Chemica Scandinavica | year = 1963 | volume = 17 | issue = supl. | pages = 9–16 | doi = 10.3891/acta.chem.scand.17s-0009 }}&lt;/ref&gt; postulated that such sequences could be used to infer not only the [[wp:Phylogenetics|phylogeny]] relating the observed protein sequences, but also the ancestral protein sequence at the earliest point (root) of this tree.  However, the idea of reconstructing ancestors from measurable biological characteristics had already been developing in the field of [[wp:Cladistics|cladistics]], one of the precursors of modern phylogenetics.  Cladistic methods, which appeared as early as 1901, infer the evolutionary relationships of species on the basis of the distribution of shared characteristics, of which some are inferred to be descended from common ancestors.

==Models==

===Discrete-state models===

===Continuous-state models===

===Migration models===


==Methods and algorithms==

Ancestral reconstruction considers two main objects - a phylogenetic tree, which represents the evolutionary relationships between organisms, and a model of evolution, which describes the process by which changes occur along the branches of the tree. Thus, ancestral reconstruction can be thought of as a two-step process, first estimating a phylogenetic tree, and then using the tree and model to estimate states at internal nodes (ie. common ancestors). Some methods, such as parsimony, perform both these steps concurrently. On the other hand, both steps may be performed separately and with different methods, for example, by using Bayesian inference to estimate a phylogeny and maximum likelihood to reconstruct the ancestral states.

===Parsimony===

Parsimony attempts to find the phylogeny, and ancestral states, which minimize the total number of evolutionary changes. 

For example, consider the three species &quot;human&quot;, &quot;cat&quot;, and &quot;dog&quot;, and the characteristic &quot;number of legs&quot;. One possible scenario giving rise to these three species is that a common ancestor, &quot;A&quot;, possessing two legs, diverged into the species &quot;cat&quot; and another species, &quot;B&quot;, which also had two legs. Later, &quot;B&quot; diverged into &quot;human&quot; and &quot;dog&quot;. This scenario involves a total of two evolutionary changes in the characteristic &quot;number of legs&quot; -- one on the branch from &quot;A&quot; to &quot;cat&quot;, and one on the branch from &quot;B&quot; to &quot;dog&quot;.

An alternative scenario swaps the positions of &quot;cat&quot; and &quot;human&quot;, and supposes &quot;B&quot; had four legs. This reduces the total number of evolutionary changes to one -- namely, the transition from four legs to two along the branch from &quot;A&quot; to &quot;B&quot;. This scenario is more parsimonious than the first, since it involves fewer evolutionary changes. Note, however, that parsimony does not tell us whether &quot;A&quot; had two or four legs, as both possibilities involve the same number of changes.[[File:Parsimony_legs.png|500px|thumb|right|The right scenario is more parsimonious than the one on the left. Red lines represent evolutionary changes.]]

===Maximum likelihood===

===Bayesian inference===

==Examples==

===Diet Reconstruction in Galapagos finches===
Both phylogenetic and character data are available for the radiation of finches inhabiting the [[http://en.wikipedia.org/wiki/Gal%C3%A1pagos_Islands|Galapagos Islands]]. These data allow testing of hypotheses concerning the timing and ordering of character state changes through time via ancestral state reconstruction. During the dry season the diets of the 13 species of Galapagos finches may be assorted into three broad diet categories, first those that consume grain like foods are considered “granivores”, those that ingest arthropods are termed “insectivores” and those that consume vegetation are classified as “folivores”&lt;ref&gt;Schluter, D., T. Price, A.O. Mooers, and D. Ludwig. 1997. Likelihood of ancestor states in adaptive radiation. Evolution 51:1699-1711.&lt;/ref&gt;. Dietary ancestral state reconstruction using maximum parsimony recover 2 major shifts from an insectivorous state: one to granivory, and one to folivory (Figure x). Maximum-likelihood ancestral state reconstruction recovers broadly similar results with one significant difference: the common ancestor of the tree finch (''Camarhynchus'') and ground finch (''Geospiza'') clades is most likely granivorous rather than insectivorous (as judged by parsimony; Figure x). This difference likely occurs as a result of the fact that ML estimates consider branch lengths of the phylogenetic tree&lt;ref&gt;Schluter, D., T. Price, A.O. Mooers, and D. Ludwig. 1997. Likelihood of ancestor states in adaptive radiation. Evolution 51:1699-1711.&lt;/ref&gt;.

===Opsin genes===

===Species ranges of chorus frogs===

===HIV epidemics and infections===


==Complications==

===Uncertainty in tree reconstruction===

===Model misspecification===

===Heterotachy===


==Software==

==References==


&lt;references/&gt;

[[Category:PLoS Computational Biology drafts]]</text>
      <sha1>55svsqahdwzztja9dfovrsj42627tqn</sha1>
    </revision>
    <revision>
      <id>2991</id>
      <parentid>2970</parentid>
      <timestamp>2013-08-08T20:44:06Z</timestamp>
      <contributor>
        <username>Jbjoy</username>
        <id>46</id>
      </contributor>
      <model>wikitext</model>
      <format>text/x-wiki</format>
      <text xml:space="preserve" bytes="8133">&lt;center&gt;&lt;big&gt;This is a draft in progress that has not yet been submitted to PLoS Computational Biology.&lt;/big&gt;&lt;/center&gt;
----
'''Jeffrey B. Joy&lt;sup&gt;1&lt;/sup&gt;, Rosemary M. McCloskey&lt;sup&gt;1&lt;/sup&gt;, Richard H. Liang&lt;sup&gt;1&lt;/sup&gt;, Art F. Y. Poon&lt;sup&gt;1&lt;/sup&gt;'''

&lt;sup&gt;1&lt;/sup&gt;BC Centre for Excellence in HIV/AIDS, Vancouver, Canada.

----

'''Ancestral reconstruction''' is the extrapolation back in time from measured characteristics of individuals (or populations) to their common ancestors.  It is an important application of [[wp:phylogenetics|phylogenetics]], the reconstruction and study of the evolutionary relationships among individuals, populations or [[wp:species|species]] to their ancestors.  Ancestral reconstruction can be used to recover different kinds of ancestral character states, including: the [[wp:Nucleic acid sequence|genetic sequence]] (ancestral sequence reconstruction); [[wp:Peptide sequence|amino acid sequence]] of a [[wp:protein|protein]]; the composition of a [[wp:genome|genome]], e.g., gene order; a measurable characteristic of an organism ([[wp:Phenotype|phenotype]]); and the [[wp:species distribution|geographic range]] of an ancestral population or species (ancestral range reconstruction).

Ancestral reconstruction relies on a sufficiently realistic [[wp:Substitution model|model of evolution]] to accurately recover ancestral states.  No matter how well the model approximates the actual evolutionary history, however, one's ability to accurately reconstruct an ancestor deteriorates with increasing evolutionary time between that ancestor and its observed descendants.  Additionally, more realistic models of evolution are inevitably more complex and difficult to calculate.    Progress in the field of ancestral reconstruction has relied heavily on the [[wp:Moore's law|exponential growth of computing power]] and the concomitant development of efficient [[wp:Algorithm|computational algorithms]] (e.g., &lt;ref name=Pupko2000&gt;{{cite pmid|10833195}}&lt;/ref&gt;).  Methods of ancestral reconstruction are often applied to a given [[wp:Phylogeny|phylogenetic tree]] that has already been inferred from the same data.  While convenient, this approach has the disadvantage that its results are contingent on the accuracy of a single phylogenetic tree.  In contrast, some researchers&lt;ref name=Pagel04&gt;{{cite pmid|15545248}}&lt;/ref&gt; advocate a more computationally-intensive Bayesian approach that accounts for the uncertainty in tree reconstruction by evaluating ancestral reconstructions over many trees.

==History==

Attempts to focus a lens deep in time on characteristics of the past have a venerable history. Indeed, the concept of ancestral reconstruction is often credited to [[wp:Emile_Zuckerkandl|Emile Zuckerkandl]] and [[wp:Linus_Pauling|Linus Pauling]].  Motivated by the development of techniques for determining the [[wp:Peptide sequence|primary (amino acid) sequence]] of proteins by [[wp:Frederick_Sanger|Frederick Sanger]] in 1955 &lt;ref name=Sanger1951&gt;{{cite pmid|1197535}}&lt;/ref&gt;, Zuckerkandl and Pauling&lt;ref name=Zuckerkandl1963&gt;{{cite journal | author = Pauling L, Zuckerkand E, Henriksen T, Lövstad R | title = Chemical Paleogenetics: Molecular &quot;Restoration Studies&quot; of Extinct Forms of Life | journal = Acta Chemica Scandinavica | year = 1963 | volume = 17 | issue = supl. | pages = 9–16 | doi = 10.3891/acta.chem.scand.17s-0009 }}&lt;/ref&gt; postulated that such sequences could be used to infer not only the [[wp:Phylogenetics|phylogeny]] relating the observed protein sequences, but also the ancestral protein sequence at the earliest point (root) of this tree.  However, the idea of reconstructing ancestors from measurable biological characteristics had already been developing in the field of [[wp:Cladistics|cladistics]], one of the precursors of modern phylogenetics.  Cladistic methods, which appeared as early as 1901, infer the evolutionary relationships of species on the basis of the distribution of shared characteristics, of which some are inferred to be descended from common ancestors.

==Models==

===Discrete-state models===

===Continuous-state models===

===Migration models===


==Methods and algorithms==

Ancestral reconstruction considers two main objects - a phylogenetic tree, which represents the evolutionary relationships between organisms, and a model of evolution, which describes the process by which changes occur along the branches of the tree. Thus, ancestral reconstruction can be thought of as a two-step process, first estimating a phylogenetic tree, and then using the tree and model to estimate states at internal nodes (ie. common ancestors). Some methods, such as parsimony, perform both these steps concurrently. On the other hand, both steps may be performed separately and with different methods, for example, by using Bayesian inference to estimate a phylogeny and maximum likelihood to reconstruct the ancestral states.

===Parsimony===

Parsimony attempts to find the phylogeny, and ancestral states, which minimize the total number of evolutionary changes. 

For example, consider the three species &quot;human&quot;, &quot;cat&quot;, and &quot;dog&quot;, and the characteristic &quot;number of legs&quot;. One possible scenario giving rise to these three species is that a common ancestor, &quot;A&quot;, possessing two legs, diverged into the species &quot;cat&quot; and another species, &quot;B&quot;, which also had two legs. Later, &quot;B&quot; diverged into &quot;human&quot; and &quot;dog&quot;. This scenario involves a total of two evolutionary changes in the characteristic &quot;number of legs&quot; -- one on the branch from &quot;A&quot; to &quot;cat&quot;, and one on the branch from &quot;B&quot; to &quot;dog&quot;.

An alternative scenario swaps the positions of &quot;cat&quot; and &quot;human&quot;, and supposes &quot;B&quot; had four legs. This reduces the total number of evolutionary changes to one -- namely, the transition from four legs to two along the branch from &quot;A&quot; to &quot;B&quot;. This scenario is more parsimonious than the first, since it involves fewer evolutionary changes. Note, however, that parsimony does not tell us whether &quot;A&quot; had two or four legs, as both possibilities involve the same number of changes.[[File:Parsimony_legs.png|500px|thumb|right|The right scenario is more parsimonious than the one on the left. Red lines represent evolutionary changes.]]

===Maximum likelihood===

===Bayesian inference===

==Examples==

===Diet Reconstruction in Galapagos finches===
Both phylogenetic and character data are available for the radiation of finches inhabiting the [http://en.wikipedia.org/wiki/Gal%C3%A1pagos_Islands|Galapagos Islands]. These data allow testing of hypotheses concerning the timing and ordering of character state changes through time via ancestral state reconstruction. During the dry season the diets of the 13 species of Galapagos finches may be assorted into three broad diet categories, first those that consume grain like foods are considered “granivores”, those that ingest arthropods are termed “insectivores” and those that consume vegetation are classified as “folivores”&lt;ref&gt;Schluter, D., T. Price, A.O. Mooers, and D. Ludwig. 1997. Likelihood of ancestor states in adaptive radiation. Evolution 51:1699-1711.&lt;/ref&gt;. Dietary ancestral state reconstruction using maximum parsimony recover 2 major shifts from an insectivorous state: one to granivory, and one to folivory (Figure x). Maximum-likelihood ancestral state reconstruction recovers broadly similar results with one significant difference: the common ancestor of the tree finch (''Camarhynchus'') and ground finch (''Geospiza'') clades is most likely granivorous rather than insectivorous (as judged by parsimony; Figure x). This difference likely occurs as a result of the fact that ML estimates consider branch lengths of the phylogenetic tree&lt;ref&gt;Schluter, D., T. Price, A.O. Mooers, and D. Ludwig. 1997. Likelihood of ancestor states in adaptive radiation. Evolution 51:1699-1711.&lt;/ref&gt;.

===Opsin genes===

===Species ranges of chorus frogs===

===HIV epidemics and infections===


==Complications==

===Uncertainty in tree reconstruction===

===Model misspecification===

===Heterotachy===


==Software==

==References==


&lt;references/&gt;

[[Category:PLoS Computational Biology drafts]]</text>
      <sha1>7zaja5tqeiykbou1wy7vps8edu47vbz</sha1>
    </revision>
    <revision>
      <id>2992</id>
      <parentid>2991</parentid>
      <timestamp>2013-08-08T20:44:45Z</timestamp>
      <contributor>
        <username>Jbjoy</username>
        <id>46</id>
      </contributor>
      <model>wikitext</model>
      <format>text/x-wiki</format>
      <text xml:space="preserve" bytes="8133">&lt;center&gt;&lt;big&gt;This is a draft in progress that has not yet been submitted to PLoS Computational Biology.&lt;/big&gt;&lt;/center&gt;
----
'''Jeffrey B. Joy&lt;sup&gt;1&lt;/sup&gt;, Rosemary M. McCloskey&lt;sup&gt;1&lt;/sup&gt;, Richard H. Liang&lt;sup&gt;1&lt;/sup&gt;, Art F. Y. Poon&lt;sup&gt;1&lt;/sup&gt;'''

&lt;sup&gt;1&lt;/sup&gt;BC Centre for Excellence in HIV/AIDS, Vancouver, Canada.

----

'''Ancestral reconstruction''' is the extrapolation back in time from measured characteristics of individuals (or populations) to their common ancestors.  It is an important application of [[wp:phylogenetics|phylogenetics]], the reconstruction and study of the evolutionary relationships among individuals, populations or [[wp:species|species]] to their ancestors.  Ancestral reconstruction can be used to recover different kinds of ancestral character states, including: the [[wp:Nucleic acid sequence|genetic sequence]] (ancestral sequence reconstruction); [[wp:Peptide sequence|amino acid sequence]] of a [[wp:protein|protein]]; the composition of a [[wp:genome|genome]], e.g., gene order; a measurable characteristic of an organism ([[wp:Phenotype|phenotype]]); and the [[wp:species distribution|geographic range]] of an ancestral population or species (ancestral range reconstruction).

Ancestral reconstruction relies on a sufficiently realistic [[wp:Substitution model|model of evolution]] to accurately recover ancestral states.  No matter how well the model approximates the actual evolutionary history, however, one's ability to accurately reconstruct an ancestor deteriorates with increasing evolutionary time between that ancestor and its observed descendants.  Additionally, more realistic models of evolution are inevitably more complex and difficult to calculate.    Progress in the field of ancestral reconstruction has relied heavily on the [[wp:Moore's law|exponential growth of computing power]] and the concomitant development of efficient [[wp:Algorithm|computational algorithms]] (e.g., &lt;ref name=Pupko2000&gt;{{cite pmid|10833195}}&lt;/ref&gt;).  Methods of ancestral reconstruction are often applied to a given [[wp:Phylogeny|phylogenetic tree]] that has already been inferred from the same data.  While convenient, this approach has the disadvantage that its results are contingent on the accuracy of a single phylogenetic tree.  In contrast, some researchers&lt;ref name=Pagel04&gt;{{cite pmid|15545248}}&lt;/ref&gt; advocate a more computationally-intensive Bayesian approach that accounts for the uncertainty in tree reconstruction by evaluating ancestral reconstructions over many trees.

==History==

Attempts to focus a lens deep in time on characteristics of the past have a venerable history. Indeed, the concept of ancestral reconstruction is often credited to [[wp:Emile_Zuckerkandl|Emile Zuckerkandl]] and [[wp:Linus_Pauling|Linus Pauling]].  Motivated by the development of techniques for determining the [[wp:Peptide sequence|primary (amino acid) sequence]] of proteins by [[wp:Frederick_Sanger|Frederick Sanger]] in 1955 &lt;ref name=Sanger1951&gt;{{cite pmid|1197535}}&lt;/ref&gt;, Zuckerkandl and Pauling&lt;ref name=Zuckerkandl1963&gt;{{cite journal | author = Pauling L, Zuckerkand E, Henriksen T, Lövstad R | title = Chemical Paleogenetics: Molecular &quot;Restoration Studies&quot; of Extinct Forms of Life | journal = Acta Chemica Scandinavica | year = 1963 | volume = 17 | issue = supl. | pages = 9–16 | doi = 10.3891/acta.chem.scand.17s-0009 }}&lt;/ref&gt; postulated that such sequences could be used to infer not only the [[wp:Phylogenetics|phylogeny]] relating the observed protein sequences, but also the ancestral protein sequence at the earliest point (root) of this tree.  However, the idea of reconstructing ancestors from measurable biological characteristics had already been developing in the field of [[wp:Cladistics|cladistics]], one of the precursors of modern phylogenetics.  Cladistic methods, which appeared as early as 1901, infer the evolutionary relationships of species on the basis of the distribution of shared characteristics, of which some are inferred to be descended from common ancestors.

==Models==

===Discrete-state models===

===Continuous-state models===

===Migration models===


==Methods and algorithms==

Ancestral reconstruction considers two main objects - a phylogenetic tree, which represents the evolutionary relationships between organisms, and a model of evolution, which describes the process by which changes occur along the branches of the tree. Thus, ancestral reconstruction can be thought of as a two-step process, first estimating a phylogenetic tree, and then using the tree and model to estimate states at internal nodes (ie. common ancestors). Some methods, such as parsimony, perform both these steps concurrently. On the other hand, both steps may be performed separately and with different methods, for example, by using Bayesian inference to estimate a phylogeny and maximum likelihood to reconstruct the ancestral states.

===Parsimony===

Parsimony attempts to find the phylogeny, and ancestral states, which minimize the total number of evolutionary changes. 

For example, consider the three species &quot;human&quot;, &quot;cat&quot;, and &quot;dog&quot;, and the characteristic &quot;number of legs&quot;. One possible scenario giving rise to these three species is that a common ancestor, &quot;A&quot;, possessing two legs, diverged into the species &quot;cat&quot; and another species, &quot;B&quot;, which also had two legs. Later, &quot;B&quot; diverged into &quot;human&quot; and &quot;dog&quot;. This scenario involves a total of two evolutionary changes in the characteristic &quot;number of legs&quot; -- one on the branch from &quot;A&quot; to &quot;cat&quot;, and one on the branch from &quot;B&quot; to &quot;dog&quot;.

An alternative scenario swaps the positions of &quot;cat&quot; and &quot;human&quot;, and supposes &quot;B&quot; had four legs. This reduces the total number of evolutionary changes to one -- namely, the transition from four legs to two along the branch from &quot;A&quot; to &quot;B&quot;. This scenario is more parsimonious than the first, since it involves fewer evolutionary changes. Note, however, that parsimony does not tell us whether &quot;A&quot; had two or four legs, as both possibilities involve the same number of changes.[[File:Parsimony_legs.png|500px|thumb|right|The right scenario is more parsimonious than the one on the left. Red lines represent evolutionary changes.]]

===Maximum likelihood===

===Bayesian inference===

==Examples==

===Diet Reconstruction in Galapagos finches===
Both phylogenetic and character data are available for the radiation of finches inhabiting the [http://en.wikipedia.org/wiki/Gal%C3%A1pagos_Islands|Galapagos_Islands]. These data allow testing of hypotheses concerning the timing and ordering of character state changes through time via ancestral state reconstruction. During the dry season the diets of the 13 species of Galapagos finches may be assorted into three broad diet categories, first those that consume grain like foods are considered “granivores”, those that ingest arthropods are termed “insectivores” and those that consume vegetation are classified as “folivores”&lt;ref&gt;Schluter, D., T. Price, A.O. Mooers, and D. Ludwig. 1997. Likelihood of ancestor states in adaptive radiation. Evolution 51:1699-1711.&lt;/ref&gt;. Dietary ancestral state reconstruction using maximum parsimony recover 2 major shifts from an insectivorous state: one to granivory, and one to folivory (Figure x). Maximum-likelihood ancestral state reconstruction recovers broadly similar results with one significant difference: the common ancestor of the tree finch (''Camarhynchus'') and ground finch (''Geospiza'') clades is most likely granivorous rather than insectivorous (as judged by parsimony; Figure x). This difference likely occurs as a result of the fact that ML estimates consider branch lengths of the phylogenetic tree&lt;ref&gt;Schluter, D., T. Price, A.O. Mooers, and D. Ludwig. 1997. Likelihood of ancestor states in adaptive radiation. Evolution 51:1699-1711.&lt;/ref&gt;.

===Opsin genes===

===Species ranges of chorus frogs===

===HIV epidemics and infections===


==Complications==

===Uncertainty in tree reconstruction===

===Model misspecification===

===Heterotachy===


==Software==

==References==


&lt;references/&gt;

[[Category:PLoS Computational Biology drafts]]</text>
      <sha1>37ngr3h3b6wl8g831lqexcnc2vkisxu</sha1>
    </revision>
    <revision>
      <id>2993</id>
      <parentid>2992</parentid>
      <timestamp>2013-08-08T20:55:46Z</timestamp>
      <contributor>
        <username>Jbjoy</username>
        <id>46</id>
      </contributor>
      <model>wikitext</model>
      <format>text/x-wiki</format>
      <text xml:space="preserve" bytes="8083">&lt;center&gt;&lt;big&gt;This is a draft in progress that has not yet been submitted to PLoS Computational Biology.&lt;/big&gt;&lt;/center&gt;
----
'''Jeffrey B. Joy&lt;sup&gt;1&lt;/sup&gt;, Rosemary M. McCloskey&lt;sup&gt;1&lt;/sup&gt;, Richard H. Liang&lt;sup&gt;1&lt;/sup&gt;, Art F. Y. Poon&lt;sup&gt;1&lt;/sup&gt;'''

&lt;sup&gt;1&lt;/sup&gt;BC Centre for Excellence in HIV/AIDS, Vancouver, Canada.

----

'''Ancestral reconstruction''' is the extrapolation back in time from measured characteristics of individuals (or populations) to their common ancestors.  It is an important application of [[wp:phylogenetics|phylogenetics]], the reconstruction and study of the evolutionary relationships among individuals, populations or [[wp:species|species]] to their ancestors.  Ancestral reconstruction can be used to recover different kinds of ancestral character states, including: the [[wp:Nucleic acid sequence|genetic sequence]] (ancestral sequence reconstruction); [[wp:Peptide sequence|amino acid sequence]] of a [[wp:protein|protein]]; the composition of a [[wp:genome|genome]], e.g., gene order; a measurable characteristic of an organism ([[wp:Phenotype|phenotype]]); and the [[wp:species distribution|geographic range]] of an ancestral population or species (ancestral range reconstruction).

Ancestral reconstruction relies on a sufficiently realistic [[wp:Substitution model|model of evolution]] to accurately recover ancestral states.  No matter how well the model approximates the actual evolutionary history, however, one's ability to accurately reconstruct an ancestor deteriorates with increasing evolutionary time between that ancestor and its observed descendants.  Additionally, more realistic models of evolution are inevitably more complex and difficult to calculate.    Progress in the field of ancestral reconstruction has relied heavily on the [[wp:Moore's law|exponential growth of computing power]] and the concomitant development of efficient [[wp:Algorithm|computational algorithms]] (e.g., &lt;ref name=Pupko2000&gt;{{cite pmid|10833195}}&lt;/ref&gt;).  Methods of ancestral reconstruction are often applied to a given [[wp:Phylogeny|phylogenetic tree]] that has already been inferred from the same data.  While convenient, this approach has the disadvantage that its results are contingent on the accuracy of a single phylogenetic tree.  In contrast, some researchers&lt;ref name=Pagel04&gt;{{cite pmid|15545248}}&lt;/ref&gt; advocate a more computationally-intensive Bayesian approach that accounts for the uncertainty in tree reconstruction by evaluating ancestral reconstructions over many trees.

==History==

Attempts to focus a lens deep in time on characteristics of the past have a venerable history. Indeed, the concept of ancestral reconstruction is often credited to [[wp:Emile_Zuckerkandl|Emile Zuckerkandl]] and [[wp:Linus_Pauling|Linus Pauling]].  Motivated by the development of techniques for determining the [[wp:Peptide sequence|primary (amino acid) sequence]] of proteins by [[wp:Frederick_Sanger|Frederick Sanger]] in 1955 &lt;ref name=Sanger1951&gt;{{cite pmid|1197535}}&lt;/ref&gt;, Zuckerkandl and Pauling&lt;ref name=Zuckerkandl1963&gt;{{cite journal | author = Pauling L, Zuckerkand E, Henriksen T, Lövstad R | title = Chemical Paleogenetics: Molecular &quot;Restoration Studies&quot; of Extinct Forms of Life | journal = Acta Chemica Scandinavica | year = 1963 | volume = 17 | issue = supl. | pages = 9–16 | doi = 10.3891/acta.chem.scand.17s-0009 }}&lt;/ref&gt; postulated that such sequences could be used to infer not only the [[wp:Phylogenetics|phylogeny]] relating the observed protein sequences, but also the ancestral protein sequence at the earliest point (root) of this tree.  However, the idea of reconstructing ancestors from measurable biological characteristics had already been developing in the field of [[wp:Cladistics|cladistics]], one of the precursors of modern phylogenetics.  Cladistic methods, which appeared as early as 1901, infer the evolutionary relationships of species on the basis of the distribution of shared characteristics, of which some are inferred to be descended from common ancestors.

==Models==

===Discrete-state models===

===Continuous-state models===

===Migration models===


==Methods and algorithms==

Ancestral reconstruction considers two main objects - a phylogenetic tree, which represents the evolutionary relationships between organisms, and a model of evolution, which describes the process by which changes occur along the branches of the tree. Thus, ancestral reconstruction can be thought of as a two-step process, first estimating a phylogenetic tree, and then using the tree and model to estimate states at internal nodes (ie. common ancestors). Some methods, such as parsimony, perform both these steps concurrently. On the other hand, both steps may be performed separately and with different methods, for example, by using Bayesian inference to estimate a phylogeny and maximum likelihood to reconstruct the ancestral states.

===Parsimony===

Parsimony attempts to find the phylogeny, and ancestral states, which minimize the total number of evolutionary changes. 

For example, consider the three species &quot;human&quot;, &quot;cat&quot;, and &quot;dog&quot;, and the characteristic &quot;number of legs&quot;. One possible scenario giving rise to these three species is that a common ancestor, &quot;A&quot;, possessing two legs, diverged into the species &quot;cat&quot; and another species, &quot;B&quot;, which also had two legs. Later, &quot;B&quot; diverged into &quot;human&quot; and &quot;dog&quot;. This scenario involves a total of two evolutionary changes in the characteristic &quot;number of legs&quot; -- one on the branch from &quot;A&quot; to &quot;cat&quot;, and one on the branch from &quot;B&quot; to &quot;dog&quot;.

An alternative scenario swaps the positions of &quot;cat&quot; and &quot;human&quot;, and supposes &quot;B&quot; had four legs. This reduces the total number of evolutionary changes to one -- namely, the transition from four legs to two along the branch from &quot;A&quot; to &quot;B&quot;. This scenario is more parsimonious than the first, since it involves fewer evolutionary changes. Note, however, that parsimony does not tell us whether &quot;A&quot; had two or four legs, as both possibilities involve the same number of changes.[[File:Parsimony_legs.png|500px|thumb|right|The right scenario is more parsimonious than the one on the left. Red lines represent evolutionary changes.]]

===Maximum likelihood===

===Bayesian inference===

==Examples==

===Diet Reconstruction in Galapagos finches===
Both phylogenetic and character data are available for the radiation of finches inhabiting the [[Galapagos Islands]]. These data allow testing of hypotheses concerning the timing and ordering of character state changes through time via ancestral state reconstruction. During the dry season the diets of the 13 species of Galapagos finches may be assorted into three broad diet categories, first those that consume grain like foods are considered “granivores”, those that ingest arthropods are termed “insectivores” and those that consume vegetation are classified as “folivores”&lt;ref&gt;Schluter, D., T. Price, A.O. Mooers, and D. Ludwig. 1997. Likelihood of ancestor states in adaptive radiation. Evolution 51:1699-1711.&lt;/ref&gt;. Dietary ancestral state reconstruction using maximum parsimony recover 2 major shifts from an insectivorous state: one to granivory, and one to folivory (Figure x). Maximum-likelihood ancestral state reconstruction recovers broadly similar results with one significant difference: the common ancestor of the tree finch (''Camarhynchus'') and ground finch (''Geospiza'') clades is most likely granivorous rather than insectivorous (as judged by parsimony; Figure x). This difference likely occurs as a result of the fact that ML estimates consider branch lengths of the phylogenetic tree&lt;ref&gt;Schluter, D., T. Price, A.O. Mooers, and D. Ludwig. 1997. Likelihood of ancestor states in adaptive radiation. Evolution 51:1699-1711.&lt;/ref&gt;.

===Opsin genes===

===Species ranges of chorus frogs===

===HIV epidemics and infections===


==Complications==

===Uncertainty in tree reconstruction===

===Model misspecification===

===Heterotachy===


==Software==

==References==


&lt;references/&gt;

[[Category:PLoS Computational Biology drafts]]</text>
      <sha1>ldblb708par561k22zrxsumg9znhuje</sha1>
    </revision>
    <revision>
      <id>2994</id>
      <parentid>2993</parentid>
      <timestamp>2013-08-08T20:56:59Z</timestamp>
      <contributor>
        <username>Jbjoy</username>
        <id>46</id>
      </contributor>
      <model>wikitext</model>
      <format>text/x-wiki</format>
      <text xml:space="preserve" bytes="8091">&lt;center&gt;&lt;big&gt;This is a draft in progress that has not yet been submitted to PLoS Computational Biology.&lt;/big&gt;&lt;/center&gt;
----
'''Jeffrey B. Joy&lt;sup&gt;1&lt;/sup&gt;, Rosemary M. McCloskey&lt;sup&gt;1&lt;/sup&gt;, Richard H. Liang&lt;sup&gt;1&lt;/sup&gt;, Art F. Y. Poon&lt;sup&gt;1&lt;/sup&gt;'''

&lt;sup&gt;1&lt;/sup&gt;BC Centre for Excellence in HIV/AIDS, Vancouver, Canada.

----

'''Ancestral reconstruction''' is the extrapolation back in time from measured characteristics of individuals (or populations) to their common ancestors.  It is an important application of [[wp:phylogenetics|phylogenetics]], the reconstruction and study of the evolutionary relationships among individuals, populations or [[wp:species|species]] to their ancestors.  Ancestral reconstruction can be used to recover different kinds of ancestral character states, including: the [[wp:Nucleic acid sequence|genetic sequence]] (ancestral sequence reconstruction); [[wp:Peptide sequence|amino acid sequence]] of a [[wp:protein|protein]]; the composition of a [[wp:genome|genome]], e.g., gene order; a measurable characteristic of an organism ([[wp:Phenotype|phenotype]]); and the [[wp:species distribution|geographic range]] of an ancestral population or species (ancestral range reconstruction).

Ancestral reconstruction relies on a sufficiently realistic [[wp:Substitution model|model of evolution]] to accurately recover ancestral states.  No matter how well the model approximates the actual evolutionary history, however, one's ability to accurately reconstruct an ancestor deteriorates with increasing evolutionary time between that ancestor and its observed descendants.  Additionally, more realistic models of evolution are inevitably more complex and difficult to calculate.    Progress in the field of ancestral reconstruction has relied heavily on the [[wp:Moore's law|exponential growth of computing power]] and the concomitant development of efficient [[wp:Algorithm|computational algorithms]] (e.g., &lt;ref name=Pupko2000&gt;{{cite pmid|10833195}}&lt;/ref&gt;).  Methods of ancestral reconstruction are often applied to a given [[wp:Phylogeny|phylogenetic tree]] that has already been inferred from the same data.  While convenient, this approach has the disadvantage that its results are contingent on the accuracy of a single phylogenetic tree.  In contrast, some researchers&lt;ref name=Pagel04&gt;{{cite pmid|15545248}}&lt;/ref&gt; advocate a more computationally-intensive Bayesian approach that accounts for the uncertainty in tree reconstruction by evaluating ancestral reconstructions over many trees.

==History==

Attempts to focus a lens deep in time on characteristics of the past have a venerable history. Indeed, the concept of ancestral reconstruction is often credited to [[wp:Emile_Zuckerkandl|Emile Zuckerkandl]] and [[wp:Linus_Pauling|Linus Pauling]].  Motivated by the development of techniques for determining the [[wp:Peptide sequence|primary (amino acid) sequence]] of proteins by [[wp:Frederick_Sanger|Frederick Sanger]] in 1955 &lt;ref name=Sanger1951&gt;{{cite pmid|1197535}}&lt;/ref&gt;, Zuckerkandl and Pauling&lt;ref name=Zuckerkandl1963&gt;{{cite journal | author = Pauling L, Zuckerkand E, Henriksen T, Lövstad R | title = Chemical Paleogenetics: Molecular &quot;Restoration Studies&quot; of Extinct Forms of Life | journal = Acta Chemica Scandinavica | year = 1963 | volume = 17 | issue = supl. | pages = 9–16 | doi = 10.3891/acta.chem.scand.17s-0009 }}&lt;/ref&gt; postulated that such sequences could be used to infer not only the [[wp:Phylogenetics|phylogeny]] relating the observed protein sequences, but also the ancestral protein sequence at the earliest point (root) of this tree.  However, the idea of reconstructing ancestors from measurable biological characteristics had already been developing in the field of [[wp:Cladistics|cladistics]], one of the precursors of modern phylogenetics.  Cladistic methods, which appeared as early as 1901, infer the evolutionary relationships of species on the basis of the distribution of shared characteristics, of which some are inferred to be descended from common ancestors.

==Models==

===Discrete-state models===

===Continuous-state models===

===Migration models===


==Methods and algorithms==

Ancestral reconstruction considers two main objects - a phylogenetic tree, which represents the evolutionary relationships between organisms, and a model of evolution, which describes the process by which changes occur along the branches of the tree. Thus, ancestral reconstruction can be thought of as a two-step process, first estimating a phylogenetic tree, and then using the tree and model to estimate states at internal nodes (ie. common ancestors). Some methods, such as parsimony, perform both these steps concurrently. On the other hand, both steps may be performed separately and with different methods, for example, by using Bayesian inference to estimate a phylogeny and maximum likelihood to reconstruct the ancestral states.

===Parsimony===

Parsimony attempts to find the phylogeny, and ancestral states, which minimize the total number of evolutionary changes. 

For example, consider the three species &quot;human&quot;, &quot;cat&quot;, and &quot;dog&quot;, and the characteristic &quot;number of legs&quot;. One possible scenario giving rise to these three species is that a common ancestor, &quot;A&quot;, possessing two legs, diverged into the species &quot;cat&quot; and another species, &quot;B&quot;, which also had two legs. Later, &quot;B&quot; diverged into &quot;human&quot; and &quot;dog&quot;. This scenario involves a total of two evolutionary changes in the characteristic &quot;number of legs&quot; -- one on the branch from &quot;A&quot; to &quot;cat&quot;, and one on the branch from &quot;B&quot; to &quot;dog&quot;.

An alternative scenario swaps the positions of &quot;cat&quot; and &quot;human&quot;, and supposes &quot;B&quot; had four legs. This reduces the total number of evolutionary changes to one -- namely, the transition from four legs to two along the branch from &quot;A&quot; to &quot;B&quot;. This scenario is more parsimonious than the first, since it involves fewer evolutionary changes. Note, however, that parsimony does not tell us whether &quot;A&quot; had two or four legs, as both possibilities involve the same number of changes.[[File:Parsimony_legs.png|500px|thumb|right|The right scenario is more parsimonious than the one on the left. Red lines represent evolutionary changes.]]

===Maximum likelihood===

===Bayesian inference===

==Examples==

===Diet Reconstruction in Galapagos finches===
Both phylogenetic and character data are available for the radiation of finches inhabiting the [[Galapagos Islands]]. These data allow testing of hypotheses concerning the timing and ordering of character state changes through time via ancestral state reconstruction. During the dry season the diets of the 13 species of Galapagos finches may be assorted into three broad diet categories, first those that consume grain like foods are considered “granivores”, those that ingest arthropods are termed “insectivores” and those that consume vegetation are classified as “folivores”&lt;ref&gt;Schluter, D., T. Price, A.O. Mooers, and D. Ludwig. 1997. Likelihood of ancestor states in adaptive radiation. Evolution 51:1699-1711.&lt;/ref&gt;. Dietary ancestral state reconstruction using maximum parsimony recover 2 major shifts from an insectivorous state: one to granivory, and one to folivory (Figure x). Maximum-likelihood ancestral state reconstruction recovers broadly similar results with one significant difference: the common ancestor of the tree finch ([[''Camarhynchus'']]) and ground finch ([[''Geospiza'']]) clades is most likely granivorous rather than insectivorous (as judged by parsimony; Figure x). This difference likely occurs as a result of the fact that ML estimates consider branch lengths of the phylogenetic tree&lt;ref&gt;Schluter, D., T. Price, A.O. Mooers, and D. Ludwig. 1997. Likelihood of ancestor states in adaptive radiation. Evolution 51:1699-1711.&lt;/ref&gt;.

===Opsin genes===

===Species ranges of chorus frogs===

===HIV epidemics and infections===


==Complications==

===Uncertainty in tree reconstruction===

===Model misspecification===

===Heterotachy===


==Software==

==References==


&lt;references/&gt;

[[Category:PLoS Computational Biology drafts]]</text>
      <sha1>cgsyjkq91mr7fzjxv8obggtca6ox5wf</sha1>
    </revision>
    <revision>
      <id>2995</id>
      <parentid>2994</parentid>
      <timestamp>2013-08-08T20:59:25Z</timestamp>
      <contributor>
        <username>Jbjoy</username>
        <id>46</id>
      </contributor>
      <model>wikitext</model>
      <format>text/x-wiki</format>
      <text xml:space="preserve" bytes="8091">&lt;center&gt;&lt;big&gt;This is a draft in progress that has not yet been submitted to PLoS Computational Biology.&lt;/big&gt;&lt;/center&gt;
----
'''Jeffrey B. Joy&lt;sup&gt;1&lt;/sup&gt;, Rosemary M. McCloskey&lt;sup&gt;1&lt;/sup&gt;, Richard H. Liang&lt;sup&gt;1&lt;/sup&gt;, Art F. Y. Poon&lt;sup&gt;1&lt;/sup&gt;'''

&lt;sup&gt;1&lt;/sup&gt;BC Centre for Excellence in HIV/AIDS, Vancouver, Canada.

----

'''Ancestral reconstruction''' is the extrapolation back in time from measured characteristics of individuals (or populations) to their common ancestors.  It is an important application of [[wp:phylogenetics|phylogenetics]], the reconstruction and study of the evolutionary relationships among individuals, populations or [[wp:species|species]] to their ancestors.  Ancestral reconstruction can be used to recover different kinds of ancestral character states, including: the [[wp:Nucleic acid sequence|genetic sequence]] (ancestral sequence reconstruction); [[wp:Peptide sequence|amino acid sequence]] of a [[wp:protein|protein]]; the composition of a [[wp:genome|genome]], e.g., gene order; a measurable characteristic of an organism ([[wp:Phenotype|phenotype]]); and the [[wp:species distribution|geographic range]] of an ancestral population or species (ancestral range reconstruction).

Ancestral reconstruction relies on a sufficiently realistic [[wp:Substitution model|model of evolution]] to accurately recover ancestral states.  No matter how well the model approximates the actual evolutionary history, however, one's ability to accurately reconstruct an ancestor deteriorates with increasing evolutionary time between that ancestor and its observed descendants.  Additionally, more realistic models of evolution are inevitably more complex and difficult to calculate.    Progress in the field of ancestral reconstruction has relied heavily on the [[wp:Moore's law|exponential growth of computing power]] and the concomitant development of efficient [[wp:Algorithm|computational algorithms]] (e.g., &lt;ref name=Pupko2000&gt;{{cite pmid|10833195}}&lt;/ref&gt;).  Methods of ancestral reconstruction are often applied to a given [[wp:Phylogeny|phylogenetic tree]] that has already been inferred from the same data.  While convenient, this approach has the disadvantage that its results are contingent on the accuracy of a single phylogenetic tree.  In contrast, some researchers&lt;ref name=Pagel04&gt;{{cite pmid|15545248}}&lt;/ref&gt; advocate a more computationally-intensive Bayesian approach that accounts for the uncertainty in tree reconstruction by evaluating ancestral reconstructions over many trees.

==History==

Attempts to focus a lens deep in time on characteristics of the past have a venerable history. Indeed, the concept of ancestral reconstruction is often credited to [[wp:Emile_Zuckerkandl|Emile Zuckerkandl]] and [[wp:Linus_Pauling|Linus Pauling]].  Motivated by the development of techniques for determining the [[wp:Peptide sequence|primary (amino acid) sequence]] of proteins by [[wp:Frederick_Sanger|Frederick Sanger]] in 1955 &lt;ref name=Sanger1951&gt;{{cite pmid|1197535}}&lt;/ref&gt;, Zuckerkandl and Pauling&lt;ref name=Zuckerkandl1963&gt;{{cite journal | author = Pauling L, Zuckerkand E, Henriksen T, Lövstad R | title = Chemical Paleogenetics: Molecular &quot;Restoration Studies&quot; of Extinct Forms of Life | journal = Acta Chemica Scandinavica | year = 1963 | volume = 17 | issue = supl. | pages = 9–16 | doi = 10.3891/acta.chem.scand.17s-0009 }}&lt;/ref&gt; postulated that such sequences could be used to infer not only the [[wp:Phylogenetics|phylogeny]] relating the observed protein sequences, but also the ancestral protein sequence at the earliest point (root) of this tree.  However, the idea of reconstructing ancestors from measurable biological characteristics had already been developing in the field of [[wp:Cladistics|cladistics]], one of the precursors of modern phylogenetics.  Cladistic methods, which appeared as early as 1901, infer the evolutionary relationships of species on the basis of the distribution of shared characteristics, of which some are inferred to be descended from common ancestors.

==Models==

===Discrete-state models===

===Continuous-state models===

===Migration models===


==Methods and algorithms==

Ancestral reconstruction considers two main objects - a phylogenetic tree, which represents the evolutionary relationships between organisms, and a model of evolution, which describes the process by which changes occur along the branches of the tree. Thus, ancestral reconstruction can be thought of as a two-step process, first estimating a phylogenetic tree, and then using the tree and model to estimate states at internal nodes (ie. common ancestors). Some methods, such as parsimony, perform both these steps concurrently. On the other hand, both steps may be performed separately and with different methods, for example, by using Bayesian inference to estimate a phylogeny and maximum likelihood to reconstruct the ancestral states.

===Parsimony===

Parsimony attempts to find the phylogeny, and ancestral states, which minimize the total number of evolutionary changes. 

For example, consider the three species &quot;human&quot;, &quot;cat&quot;, and &quot;dog&quot;, and the characteristic &quot;number of legs&quot;. One possible scenario giving rise to these three species is that a common ancestor, &quot;A&quot;, possessing two legs, diverged into the species &quot;cat&quot; and another species, &quot;B&quot;, which also had two legs. Later, &quot;B&quot; diverged into &quot;human&quot; and &quot;dog&quot;. This scenario involves a total of two evolutionary changes in the characteristic &quot;number of legs&quot; -- one on the branch from &quot;A&quot; to &quot;cat&quot;, and one on the branch from &quot;B&quot; to &quot;dog&quot;.

An alternative scenario swaps the positions of &quot;cat&quot; and &quot;human&quot;, and supposes &quot;B&quot; had four legs. This reduces the total number of evolutionary changes to one -- namely, the transition from four legs to two along the branch from &quot;A&quot; to &quot;B&quot;. This scenario is more parsimonious than the first, since it involves fewer evolutionary changes. Note, however, that parsimony does not tell us whether &quot;A&quot; had two or four legs, as both possibilities involve the same number of changes.[[File:Parsimony_legs.png|500px|thumb|right|The right scenario is more parsimonious than the one on the left. Red lines represent evolutionary changes.]]

===Maximum likelihood===

===Bayesian inference===

==Examples==

===Diet Reconstruction in Galapagos finches===
Both phylogenetic and character data are available for the radiation of finches inhabiting the [[Galapagos Islands]]. These data allow testing of hypotheses concerning the timing and ordering of character state changes through time via ancestral state reconstruction. During the dry season the diets of the 13 species of Galapagos finches may be assorted into three broad diet categories, first those that consume grain like foods are considered “granivores”, those that ingest arthropods are termed “insectivores” and those that consume vegetation are classified as “folivores”&lt;ref&gt;Schluter, D., T. Price, A.O. Mooers, and D. Ludwig. 1997. Likelihood of ancestor states in adaptive radiation. Evolution 51:1699-1711.&lt;/ref&gt;. Dietary ancestral state reconstruction using maximum parsimony recover 2 major shifts from an insectivorous state: one to granivory, and one to folivory (Figure x). Maximum-likelihood ancestral state reconstruction recovers broadly similar results with one significant difference: the common ancestor of the tree finch (''[[Camarhynchus]]'') and ground finch (''[[Geospiza]]'') clades is most likely granivorous rather than insectivorous (as judged by parsimony; Figure x). This difference likely occurs as a result of the fact that ML estimates consider branch lengths of the phylogenetic tree&lt;ref&gt;Schluter, D., T. Price, A.O. Mooers, and D. Ludwig. 1997. Likelihood of ancestor states in adaptive radiation. Evolution 51:1699-1711.&lt;/ref&gt;.

===Opsin genes===

===Species ranges of chorus frogs===

===HIV epidemics and infections===


==Complications==

===Uncertainty in tree reconstruction===

===Model misspecification===

===Heterotachy===


==Software==

==References==


&lt;references/&gt;

[[Category:PLoS Computational Biology drafts]]</text>
      <sha1>crdsk9isl12g0hy8bbw1nrq0p9jsj3w</sha1>
    </revision>
    <revision>
      <id>2996</id>
      <parentid>2995</parentid>
      <timestamp>2013-08-08T21:01:08Z</timestamp>
      <contributor>
        <username>Jbjoy</username>
        <id>46</id>
      </contributor>
      <model>wikitext</model>
      <format>text/x-wiki</format>
      <text xml:space="preserve" bytes="8136">&lt;center&gt;&lt;big&gt;This is a draft in progress that has not yet been submitted to PLoS Computational Biology.&lt;/big&gt;&lt;/center&gt;
----
'''Jeffrey B. Joy&lt;sup&gt;1&lt;/sup&gt;, Rosemary M. McCloskey&lt;sup&gt;1&lt;/sup&gt;, Richard H. Liang&lt;sup&gt;1&lt;/sup&gt;, Art F. Y. Poon&lt;sup&gt;1&lt;/sup&gt;'''

&lt;sup&gt;1&lt;/sup&gt;BC Centre for Excellence in HIV/AIDS, Vancouver, Canada.

----

'''Ancestral reconstruction''' is the extrapolation back in time from measured characteristics of individuals (or populations) to their common ancestors.  It is an important application of [[wp:phylogenetics|phylogenetics]], the reconstruction and study of the evolutionary relationships among individuals, populations or [[wp:species|species]] to their ancestors.  Ancestral reconstruction can be used to recover different kinds of ancestral character states, including: the [[wp:Nucleic acid sequence|genetic sequence]] (ancestral sequence reconstruction); [[wp:Peptide sequence|amino acid sequence]] of a [[wp:protein|protein]]; the composition of a [[wp:genome|genome]], e.g., gene order; a measurable characteristic of an organism ([[wp:Phenotype|phenotype]]); and the [[wp:species distribution|geographic range]] of an ancestral population or species (ancestral range reconstruction).

Ancestral reconstruction relies on a sufficiently realistic [[wp:Substitution model|model of evolution]] to accurately recover ancestral states.  No matter how well the model approximates the actual evolutionary history, however, one's ability to accurately reconstruct an ancestor deteriorates with increasing evolutionary time between that ancestor and its observed descendants.  Additionally, more realistic models of evolution are inevitably more complex and difficult to calculate.    Progress in the field of ancestral reconstruction has relied heavily on the [[wp:Moore's law|exponential growth of computing power]] and the concomitant development of efficient [[wp:Algorithm|computational algorithms]] (e.g., &lt;ref name=Pupko2000&gt;{{cite pmid|10833195}}&lt;/ref&gt;).  Methods of ancestral reconstruction are often applied to a given [[wp:Phylogeny|phylogenetic tree]] that has already been inferred from the same data.  While convenient, this approach has the disadvantage that its results are contingent on the accuracy of a single phylogenetic tree.  In contrast, some researchers&lt;ref name=Pagel04&gt;{{cite pmid|15545248}}&lt;/ref&gt; advocate a more computationally-intensive Bayesian approach that accounts for the uncertainty in tree reconstruction by evaluating ancestral reconstructions over many trees.

==History==

Attempts to focus a lens deep in time on characteristics of the past have a venerable history. Indeed, the concept of ancestral reconstruction is often credited to [[wp:Emile_Zuckerkandl|Emile Zuckerkandl]] and [[wp:Linus_Pauling|Linus Pauling]].  Motivated by the development of techniques for determining the [[wp:Peptide sequence|primary (amino acid) sequence]] of proteins by [[wp:Frederick_Sanger|Frederick Sanger]] in 1955 &lt;ref name=Sanger1951&gt;{{cite pmid|1197535}}&lt;/ref&gt;, Zuckerkandl and Pauling&lt;ref name=Zuckerkandl1963&gt;{{cite journal | author = Pauling L, Zuckerkand E, Henriksen T, Lövstad R | title = Chemical Paleogenetics: Molecular &quot;Restoration Studies&quot; of Extinct Forms of Life | journal = Acta Chemica Scandinavica | year = 1963 | volume = 17 | issue = supl. | pages = 9–16 | doi = 10.3891/acta.chem.scand.17s-0009 }}&lt;/ref&gt; postulated that such sequences could be used to infer not only the [[wp:Phylogenetics|phylogeny]] relating the observed protein sequences, but also the ancestral protein sequence at the earliest point (root) of this tree.  However, the idea of reconstructing ancestors from measurable biological characteristics had already been developing in the field of [[wp:Cladistics|cladistics]], one of the precursors of modern phylogenetics.  Cladistic methods, which appeared as early as 1901, infer the evolutionary relationships of species on the basis of the distribution of shared characteristics, of which some are inferred to be descended from common ancestors.

==Models==

===Discrete-state models===

===Continuous-state models===

===Migration models===


==Methods and algorithms==

Ancestral reconstruction considers two main objects - a phylogenetic tree, which represents the evolutionary relationships between organisms, and a model of evolution, which describes the process by which changes occur along the branches of the tree. Thus, ancestral reconstruction can be thought of as a two-step process, first estimating a phylogenetic tree, and then using the tree and model to estimate states at internal nodes (ie. common ancestors). Some methods, such as parsimony, perform both these steps concurrently. On the other hand, both steps may be performed separately and with different methods, for example, by using Bayesian inference to estimate a phylogeny and maximum likelihood to reconstruct the ancestral states.

===Parsimony===

Parsimony attempts to find the phylogeny, and ancestral states, which minimize the total number of evolutionary changes. 

For example, consider the three species &quot;human&quot;, &quot;cat&quot;, and &quot;dog&quot;, and the characteristic &quot;number of legs&quot;. One possible scenario giving rise to these three species is that a common ancestor, &quot;A&quot;, possessing two legs, diverged into the species &quot;cat&quot; and another species, &quot;B&quot;, which also had two legs. Later, &quot;B&quot; diverged into &quot;human&quot; and &quot;dog&quot;. This scenario involves a total of two evolutionary changes in the characteristic &quot;number of legs&quot; -- one on the branch from &quot;A&quot; to &quot;cat&quot;, and one on the branch from &quot;B&quot; to &quot;dog&quot;.

An alternative scenario swaps the positions of &quot;cat&quot; and &quot;human&quot;, and supposes &quot;B&quot; had four legs. This reduces the total number of evolutionary changes to one -- namely, the transition from four legs to two along the branch from &quot;A&quot; to &quot;B&quot;. This scenario is more parsimonious than the first, since it involves fewer evolutionary changes. Note, however, that parsimony does not tell us whether &quot;A&quot; had two or four legs, as both possibilities involve the same number of changes.[[File:Parsimony_legs.png|500px|thumb|right|The right scenario is more parsimonious than the one on the left. Red lines represent evolutionary changes.]]

===Maximum likelihood===

===Bayesian inference===

==Examples==

===Diet Reconstruction in Galapagos finches===
Both phylogenetic and character data are available for the radiation of finches inhabiting the [[wp:Galapagos Islands|Galapagos Islands]] f [[Galapagos Islands]]. These data allow testing of hypotheses concerning the timing and ordering of character state changes through time via ancestral state reconstruction. During the dry season the diets of the 13 species of Galapagos finches may be assorted into three broad diet categories, first those that consume grain like foods are considered “granivores”, those that ingest arthropods are termed “insectivores” and those that consume vegetation are classified as “folivores”&lt;ref&gt;Schluter, D., T. Price, A.O. Mooers, and D. Ludwig. 1997. Likelihood of ancestor states in adaptive radiation. Evolution 51:1699-1711.&lt;/ref&gt;. Dietary ancestral state reconstruction using maximum parsimony recover 2 major shifts from an insectivorous state: one to granivory, and one to folivory (Figure x). Maximum-likelihood ancestral state reconstruction recovers broadly similar results with one significant difference: the common ancestor of the tree finch (''[[Camarhynchus]]'') and ground finch (''[[Geospiza]]'') clades is most likely granivorous rather than insectivorous (as judged by parsimony; Figure x). This difference likely occurs as a result of the fact that ML estimates consider branch lengths of the phylogenetic tree&lt;ref&gt;Schluter, D., T. Price, A.O. Mooers, and D. Ludwig. 1997. Likelihood of ancestor states in adaptive radiation. Evolution 51:1699-1711.&lt;/ref&gt;.

===Opsin genes===

===Species ranges of chorus frogs===

===HIV epidemics and infections===


==Complications==

===Uncertainty in tree reconstruction===

===Model misspecification===

===Heterotachy===


==Software==

==References==


&lt;references/&gt;

[[Category:PLoS Computational Biology drafts]]</text>
      <sha1>6guwht84h1q63e6kgspibfcpktv4xhs</sha1>
    </revision>
    <revision>
      <id>2997</id>
      <parentid>2996</parentid>
      <timestamp>2013-08-08T21:02:50Z</timestamp>
      <contributor>
        <username>Jbjoy</username>
        <id>46</id>
      </contributor>
      <model>wikitext</model>
      <format>text/x-wiki</format>
      <text xml:space="preserve" bytes="8124">&lt;center&gt;&lt;big&gt;This is a draft in progress that has not yet been submitted to PLoS Computational Biology.&lt;/big&gt;&lt;/center&gt;
----
'''Jeffrey B. Joy&lt;sup&gt;1&lt;/sup&gt;, Rosemary M. McCloskey&lt;sup&gt;1&lt;/sup&gt;, Richard H. Liang&lt;sup&gt;1&lt;/sup&gt;, Art F. Y. Poon&lt;sup&gt;1&lt;/sup&gt;'''

&lt;sup&gt;1&lt;/sup&gt;BC Centre for Excellence in HIV/AIDS, Vancouver, Canada.

----

'''Ancestral reconstruction''' is the extrapolation back in time from measured characteristics of individuals (or populations) to their common ancestors.  It is an important application of [[wp:phylogenetics|phylogenetics]], the reconstruction and study of the evolutionary relationships among individuals, populations or [[wp:species|species]] to their ancestors.  Ancestral reconstruction can be used to recover different kinds of ancestral character states, including: the [[wp:Nucleic acid sequence|genetic sequence]] (ancestral sequence reconstruction); [[wp:Peptide sequence|amino acid sequence]] of a [[wp:protein|protein]]; the composition of a [[wp:genome|genome]], e.g., gene order; a measurable characteristic of an organism ([[wp:Phenotype|phenotype]]); and the [[wp:species distribution|geographic range]] of an ancestral population or species (ancestral range reconstruction).

Ancestral reconstruction relies on a sufficiently realistic [[wp:Substitution model|model of evolution]] to accurately recover ancestral states.  No matter how well the model approximates the actual evolutionary history, however, one's ability to accurately reconstruct an ancestor deteriorates with increasing evolutionary time between that ancestor and its observed descendants.  Additionally, more realistic models of evolution are inevitably more complex and difficult to calculate.    Progress in the field of ancestral reconstruction has relied heavily on the [[wp:Moore's law|exponential growth of computing power]] and the concomitant development of efficient [[wp:Algorithm|computational algorithms]] (e.g., &lt;ref name=Pupko2000&gt;{{cite pmid|10833195}}&lt;/ref&gt;).  Methods of ancestral reconstruction are often applied to a given [[wp:Phylogeny|phylogenetic tree]] that has already been inferred from the same data.  While convenient, this approach has the disadvantage that its results are contingent on the accuracy of a single phylogenetic tree.  In contrast, some researchers&lt;ref name=Pagel04&gt;{{cite pmid|15545248}}&lt;/ref&gt; advocate a more computationally-intensive Bayesian approach that accounts for the uncertainty in tree reconstruction by evaluating ancestral reconstructions over many trees.

==History==

Attempts to focus a lens deep in time on characteristics of the past have a venerable history. Indeed, the concept of ancestral reconstruction is often credited to [[wp:Emile_Zuckerkandl|Emile Zuckerkandl]] and [[wp:Linus_Pauling|Linus Pauling]].  Motivated by the development of techniques for determining the [[wp:Peptide sequence|primary (amino acid) sequence]] of proteins by [[wp:Frederick_Sanger|Frederick Sanger]] in 1955 &lt;ref name=Sanger1951&gt;{{cite pmid|1197535}}&lt;/ref&gt;, Zuckerkandl and Pauling&lt;ref name=Zuckerkandl1963&gt;{{cite journal | author = Pauling L, Zuckerkand E, Henriksen T, Lövstad R | title = Chemical Paleogenetics: Molecular &quot;Restoration Studies&quot; of Extinct Forms of Life | journal = Acta Chemica Scandinavica | year = 1963 | volume = 17 | issue = supl. | pages = 9–16 | doi = 10.3891/acta.chem.scand.17s-0009 }}&lt;/ref&gt; postulated that such sequences could be used to infer not only the [[wp:Phylogenetics|phylogeny]] relating the observed protein sequences, but also the ancestral protein sequence at the earliest point (root) of this tree.  However, the idea of reconstructing ancestors from measurable biological characteristics had already been developing in the field of [[wp:Cladistics|cladistics]], one of the precursors of modern phylogenetics.  Cladistic methods, which appeared as early as 1901, infer the evolutionary relationships of species on the basis of the distribution of shared characteristics, of which some are inferred to be descended from common ancestors.

==Models==

===Discrete-state models===

===Continuous-state models===

===Migration models===


==Methods and algorithms==

Ancestral reconstruction considers two main objects - a phylogenetic tree, which represents the evolutionary relationships between organisms, and a model of evolution, which describes the process by which changes occur along the branches of the tree. Thus, ancestral reconstruction can be thought of as a two-step process, first estimating a phylogenetic tree, and then using the tree and model to estimate states at internal nodes (ie. common ancestors). Some methods, such as parsimony, perform both these steps concurrently. On the other hand, both steps may be performed separately and with different methods, for example, by using Bayesian inference to estimate a phylogeny and maximum likelihood to reconstruct the ancestral states.

===Parsimony===

Parsimony attempts to find the phylogeny, and ancestral states, which minimize the total number of evolutionary changes. 

For example, consider the three species &quot;human&quot;, &quot;cat&quot;, and &quot;dog&quot;, and the characteristic &quot;number of legs&quot;. One possible scenario giving rise to these three species is that a common ancestor, &quot;A&quot;, possessing two legs, diverged into the species &quot;cat&quot; and another species, &quot;B&quot;, which also had two legs. Later, &quot;B&quot; diverged into &quot;human&quot; and &quot;dog&quot;. This scenario involves a total of two evolutionary changes in the characteristic &quot;number of legs&quot; -- one on the branch from &quot;A&quot; to &quot;cat&quot;, and one on the branch from &quot;B&quot; to &quot;dog&quot;.

An alternative scenario swaps the positions of &quot;cat&quot; and &quot;human&quot;, and supposes &quot;B&quot; had four legs. This reduces the total number of evolutionary changes to one -- namely, the transition from four legs to two along the branch from &quot;A&quot; to &quot;B&quot;. This scenario is more parsimonious than the first, since it involves fewer evolutionary changes. Note, however, that parsimony does not tell us whether &quot;A&quot; had two or four legs, as both possibilities involve the same number of changes.[[File:Parsimony_legs.png|500px|thumb|right|The right scenario is more parsimonious than the one on the left. Red lines represent evolutionary changes.]]

===Maximum likelihood===

===Bayesian inference===

==Examples==

===Diet Reconstruction in Galapagos finches===
Both phylogenetic and character data are available for the radiation of finches inhabiting the [[wp:Galapagos Islands|Galapagos Islands]]. These data allow testing of hypotheses concerning the timing and ordering of character state changes through time via ancestral state reconstruction. During the dry season the diets of the 13 species of Galapagos finches may be assorted into three broad diet categories, first those that consume grain like foods are considered “granivores”, those that ingest arthropods are termed “insectivores” and those that consume vegetation are classified as “folivores”&lt;ref&gt;Schluter, D., T. Price, A.O. Mooers, and D. Ludwig. 1997. Likelihood of ancestor states in adaptive radiation. Evolution 51:1699-1711.&lt;/ref&gt;. Dietary ancestral state reconstruction using maximum parsimony recover 2 major shifts from an insectivorous state: one to granivory, and one to folivory (Figure x). Maximum-likelihood ancestral state reconstruction recovers broadly similar results with one significant difference: the common ancestor of the tree finch ([[wp:Camarhynchus|Camarhynchus]]) and ground finch (''[[Geospiza]]'') clades is most likely granivorous rather than insectivorous (as judged by parsimony; Figure x). This difference likely occurs as a result of the fact that ML estimates consider branch lengths of the phylogenetic tree&lt;ref&gt;Schluter, D., T. Price, A.O. Mooers, and D. Ludwig. 1997. Likelihood of ancestor states in adaptive radiation. Evolution 51:1699-1711.&lt;/ref&gt;.

===Opsin genes===

===Species ranges of chorus frogs===

===HIV epidemics and infections===


==Complications==

===Uncertainty in tree reconstruction===

===Model misspecification===

===Heterotachy===


==Software==

==References==


&lt;references/&gt;

[[Category:PLoS Computational Biology drafts]]</text>
      <sha1>oep3qlj6tge0yoq28822bt6wy2e6eim</sha1>
    </revision>
    <revision>
      <id>2998</id>
      <parentid>2997</parentid>
      <timestamp>2013-08-08T21:04:09Z</timestamp>
      <contributor>
        <username>Jbjoy</username>
        <id>46</id>
      </contributor>
      <model>wikitext</model>
      <format>text/x-wiki</format>
      <text xml:space="preserve" bytes="8140">&lt;center&gt;&lt;big&gt;This is a draft in progress that has not yet been submitted to PLoS Computational Biology.&lt;/big&gt;&lt;/center&gt;
----
'''Jeffrey B. Joy&lt;sup&gt;1&lt;/sup&gt;, Rosemary M. McCloskey&lt;sup&gt;1&lt;/sup&gt;, Richard H. Liang&lt;sup&gt;1&lt;/sup&gt;, Art F. Y. Poon&lt;sup&gt;1&lt;/sup&gt;'''

&lt;sup&gt;1&lt;/sup&gt;BC Centre for Excellence in HIV/AIDS, Vancouver, Canada.

----

'''Ancestral reconstruction''' is the extrapolation back in time from measured characteristics of individuals (or populations) to their common ancestors.  It is an important application of [[wp:phylogenetics|phylogenetics]], the reconstruction and study of the evolutionary relationships among individuals, populations or [[wp:species|species]] to their ancestors.  Ancestral reconstruction can be used to recover different kinds of ancestral character states, including: the [[wp:Nucleic acid sequence|genetic sequence]] (ancestral sequence reconstruction); [[wp:Peptide sequence|amino acid sequence]] of a [[wp:protein|protein]]; the composition of a [[wp:genome|genome]], e.g., gene order; a measurable characteristic of an organism ([[wp:Phenotype|phenotype]]); and the [[wp:species distribution|geographic range]] of an ancestral population or species (ancestral range reconstruction).

Ancestral reconstruction relies on a sufficiently realistic [[wp:Substitution model|model of evolution]] to accurately recover ancestral states.  No matter how well the model approximates the actual evolutionary history, however, one's ability to accurately reconstruct an ancestor deteriorates with increasing evolutionary time between that ancestor and its observed descendants.  Additionally, more realistic models of evolution are inevitably more complex and difficult to calculate.    Progress in the field of ancestral reconstruction has relied heavily on the [[wp:Moore's law|exponential growth of computing power]] and the concomitant development of efficient [[wp:Algorithm|computational algorithms]] (e.g., &lt;ref name=Pupko2000&gt;{{cite pmid|10833195}}&lt;/ref&gt;).  Methods of ancestral reconstruction are often applied to a given [[wp:Phylogeny|phylogenetic tree]] that has already been inferred from the same data.  While convenient, this approach has the disadvantage that its results are contingent on the accuracy of a single phylogenetic tree.  In contrast, some researchers&lt;ref name=Pagel04&gt;{{cite pmid|15545248}}&lt;/ref&gt; advocate a more computationally-intensive Bayesian approach that accounts for the uncertainty in tree reconstruction by evaluating ancestral reconstructions over many trees.

==History==

Attempts to focus a lens deep in time on characteristics of the past have a venerable history. Indeed, the concept of ancestral reconstruction is often credited to [[wp:Emile_Zuckerkandl|Emile Zuckerkandl]] and [[wp:Linus_Pauling|Linus Pauling]].  Motivated by the development of techniques for determining the [[wp:Peptide sequence|primary (amino acid) sequence]] of proteins by [[wp:Frederick_Sanger|Frederick Sanger]] in 1955 &lt;ref name=Sanger1951&gt;{{cite pmid|1197535}}&lt;/ref&gt;, Zuckerkandl and Pauling&lt;ref name=Zuckerkandl1963&gt;{{cite journal | author = Pauling L, Zuckerkand E, Henriksen T, Lövstad R | title = Chemical Paleogenetics: Molecular &quot;Restoration Studies&quot; of Extinct Forms of Life | journal = Acta Chemica Scandinavica | year = 1963 | volume = 17 | issue = supl. | pages = 9–16 | doi = 10.3891/acta.chem.scand.17s-0009 }}&lt;/ref&gt; postulated that such sequences could be used to infer not only the [[wp:Phylogenetics|phylogeny]] relating the observed protein sequences, but also the ancestral protein sequence at the earliest point (root) of this tree.  However, the idea of reconstructing ancestors from measurable biological characteristics had already been developing in the field of [[wp:Cladistics|cladistics]], one of the precursors of modern phylogenetics.  Cladistic methods, which appeared as early as 1901, infer the evolutionary relationships of species on the basis of the distribution of shared characteristics, of which some are inferred to be descended from common ancestors.

==Models==

===Discrete-state models===

===Continuous-state models===

===Migration models===


==Methods and algorithms==

Ancestral reconstruction considers two main objects - a phylogenetic tree, which represents the evolutionary relationships between organisms, and a model of evolution, which describes the process by which changes occur along the branches of the tree. Thus, ancestral reconstruction can be thought of as a two-step process, first estimating a phylogenetic tree, and then using the tree and model to estimate states at internal nodes (ie. common ancestors). Some methods, such as parsimony, perform both these steps concurrently. On the other hand, both steps may be performed separately and with different methods, for example, by using Bayesian inference to estimate a phylogeny and maximum likelihood to reconstruct the ancestral states.

===Parsimony===

Parsimony attempts to find the phylogeny, and ancestral states, which minimize the total number of evolutionary changes. 

For example, consider the three species &quot;human&quot;, &quot;cat&quot;, and &quot;dog&quot;, and the characteristic &quot;number of legs&quot;. One possible scenario giving rise to these three species is that a common ancestor, &quot;A&quot;, possessing two legs, diverged into the species &quot;cat&quot; and another species, &quot;B&quot;, which also had two legs. Later, &quot;B&quot; diverged into &quot;human&quot; and &quot;dog&quot;. This scenario involves a total of two evolutionary changes in the characteristic &quot;number of legs&quot; -- one on the branch from &quot;A&quot; to &quot;cat&quot;, and one on the branch from &quot;B&quot; to &quot;dog&quot;.

An alternative scenario swaps the positions of &quot;cat&quot; and &quot;human&quot;, and supposes &quot;B&quot; had four legs. This reduces the total number of evolutionary changes to one -- namely, the transition from four legs to two along the branch from &quot;A&quot; to &quot;B&quot;. This scenario is more parsimonious than the first, since it involves fewer evolutionary changes. Note, however, that parsimony does not tell us whether &quot;A&quot; had two or four legs, as both possibilities involve the same number of changes.[[File:Parsimony_legs.png|500px|thumb|right|The right scenario is more parsimonious than the one on the left. Red lines represent evolutionary changes.]]

===Maximum likelihood===

===Bayesian inference===

==Examples==

===Diet Reconstruction in Galapagos finches===
Both phylogenetic and character data are available for the radiation of finches inhabiting the [[wp:Galapagos Islands|Galapagos Islands]]. These data allow testing of hypotheses concerning the timing and ordering of character state changes through time via ancestral state reconstruction. During the dry season the diets of the 13 species of Galapagos finches may be assorted into three broad diet categories, first those that consume grain like foods are considered “granivores”, those that ingest arthropods are termed “insectivores” and those that consume vegetation are classified as “folivores”&lt;ref&gt;Schluter, D., T. Price, A.O. Mooers, and D. Ludwig. 1997. Likelihood of ancestor states in adaptive radiation. Evolution 51:1699-1711.&lt;/ref&gt;. Dietary ancestral state reconstruction using maximum parsimony recover 2 major shifts from an insectivorous state: one to granivory, and one to folivory (Figure x). Maximum-likelihood ancestral state reconstruction recovers broadly similar results with one significant difference: the common ancestor of the tree finch (''[[wp:Camarhynchus|Camarhynchus]]'') and ground finch (''[[wp:Geospiza|Geospiza]]'') clades is most likely granivorous rather than insectivorous (as judged by parsimony; Figure x). This difference likely occurs as a result of the fact that ML estimates consider branch lengths of the phylogenetic tree&lt;ref&gt;Schluter, D., T. Price, A.O. Mooers, and D. Ludwig. 1997. Likelihood of ancestor states in adaptive radiation. Evolution 51:1699-1711.&lt;/ref&gt;.

===Opsin genes===

===Species ranges of chorus frogs===

===HIV epidemics and infections===


==Complications==

===Uncertainty in tree reconstruction===

===Model misspecification===

===Heterotachy===


==Software==

==References==


&lt;references/&gt;

[[Category:PLoS Computational Biology drafts]]</text>
      <sha1>huyya6qjnbygp6e0ifj2c9as2p5cz56</sha1>
    </revision>
    <revision>
      <id>2999</id>
      <parentid>2998</parentid>
      <timestamp>2013-08-08T22:20:26Z</timestamp>
      <contributor>
        <username>Jbjoy</username>
        <id>46</id>
      </contributor>
      <model>wikitext</model>
      <format>text/x-wiki</format>
      <text xml:space="preserve" bytes="8975">&lt;center&gt;&lt;big&gt;This is a draft in progress that has not yet been submitted to PLoS Computational Biology.&lt;/big&gt;&lt;/center&gt;
----
'''Jeffrey B. Joy&lt;sup&gt;1&lt;/sup&gt;, Rosemary M. McCloskey&lt;sup&gt;1&lt;/sup&gt;, Richard H. Liang&lt;sup&gt;1&lt;/sup&gt;, Art F. Y. Poon&lt;sup&gt;1&lt;/sup&gt;'''

&lt;sup&gt;1&lt;/sup&gt;BC Centre for Excellence in HIV/AIDS, Vancouver, Canada.

----

'''Ancestral reconstruction''' is the extrapolation back in time from measured characteristics of individuals (or populations) to their common ancestors.  It is an important application of [[wp:phylogenetics|phylogenetics]], the reconstruction and study of the evolutionary relationships among individuals, populations or [[wp:species|species]] to their ancestors.  Ancestral reconstruction can be used to recover different kinds of ancestral character states, including: the [[wp:Nucleic acid sequence|genetic sequence]] (ancestral sequence reconstruction); [[wp:Peptide sequence|amino acid sequence]] of a [[wp:protein|protein]]; the composition of a [[wp:genome|genome]], e.g., gene order; a measurable characteristic of an organism ([[wp:Phenotype|phenotype]]); and the [[wp:species distribution|geographic range]] of an ancestral population or species (ancestral range reconstruction).

Ancestral reconstruction relies on a sufficiently realistic [[wp:Substitution model|model of evolution]] to accurately recover ancestral states.  No matter how well the model approximates the actual evolutionary history, however, one's ability to accurately reconstruct an ancestor deteriorates with increasing evolutionary time between that ancestor and its observed descendants.  Additionally, more realistic models of evolution are inevitably more complex and difficult to calculate.    Progress in the field of ancestral reconstruction has relied heavily on the [[wp:Moore's law|exponential growth of computing power]] and the concomitant development of efficient [[wp:Algorithm|computational algorithms]] (e.g., &lt;ref name=Pupko2000&gt;{{cite pmid|10833195}}&lt;/ref&gt;).  Methods of ancestral reconstruction are often applied to a given [[wp:Phylogeny|phylogenetic tree]] that has already been inferred from the same data.  While convenient, this approach has the disadvantage that its results are contingent on the accuracy of a single phylogenetic tree.  In contrast, some researchers&lt;ref name=Pagel04&gt;{{cite pmid|15545248}}&lt;/ref&gt; advocate a more computationally-intensive Bayesian approach that accounts for the uncertainty in tree reconstruction by evaluating ancestral reconstructions over many trees.

==History==

Attempts to focus a lens deep in time on characteristics of the past have a venerable history. Indeed, the concept of ancestral reconstruction is often credited to [[wp:Emile_Zuckerkandl|Emile Zuckerkandl]] and [[wp:Linus_Pauling|Linus Pauling]].  Motivated by the development of techniques for determining the [[wp:Peptide sequence|primary (amino acid) sequence]] of proteins by [[wp:Frederick_Sanger|Frederick Sanger]] in 1955 &lt;ref name=Sanger1951&gt;{{cite pmid|1197535}}&lt;/ref&gt;, Zuckerkandl and Pauling&lt;ref name=Zuckerkandl1963&gt;{{cite journal | author = Pauling L, Zuckerkand E, Henriksen T, Lövstad R | title = Chemical Paleogenetics: Molecular &quot;Restoration Studies&quot; of Extinct Forms of Life | journal = Acta Chemica Scandinavica | year = 1963 | volume = 17 | issue = supl. | pages = 9–16 | doi = 10.3891/acta.chem.scand.17s-0009 }}&lt;/ref&gt; postulated that such sequences could be used to infer not only the [[wp:Phylogenetics|phylogeny]] relating the observed protein sequences, but also the ancestral protein sequence at the earliest point (root) of this tree.  However, the idea of reconstructing ancestors from measurable biological characteristics had already been developing in the field of [[wp:Cladistics|cladistics]], one of the precursors of modern phylogenetics.  Cladistic methods, which appeared as early as 1901, infer the evolutionary relationships of species on the basis of the distribution of shared characteristics, of which some are inferred to be descended from common ancestors.

==Models==


===Discrete-state models===
Markov k-state 1 parameter model
-Asymettrical Markov k-state 2 parameter model
===Continuous-state models===

===Migration models===


==Methods and algorithms==

Ancestral reconstruction considers two main objects - a phylogenetic tree, which represents the evolutionary relationships between organisms, and a model of evolution, which describes the process by which changes occur along the branches of the tree. Thus, ancestral reconstruction can be thought of as a two-step process, first estimating a phylogenetic tree, and then using the tree and model to estimate states at internal nodes (ie. common ancestors). Some methods, such as parsimony, perform both these steps concurrently. On the other hand, both steps may be performed separately and with different methods, for example, by using Bayesian inference to estimate a phylogeny and maximum likelihood to reconstruct the ancestral states.

===Parsimony===

Parsimony attempts to find the phylogeny, and ancestral states, which minimize the total number of evolutionary changes. 

For example, consider the three species &quot;human&quot;, &quot;cat&quot;, and &quot;dog&quot;, and the characteristic &quot;number of legs&quot;. One possible scenario giving rise to these three species is that a common ancestor, &quot;A&quot;, possessing two legs, diverged into the species &quot;cat&quot; and another species, &quot;B&quot;, which also had two legs. Later, &quot;B&quot; diverged into &quot;human&quot; and &quot;dog&quot;. This scenario involves a total of two evolutionary changes in the characteristic &quot;number of legs&quot; -- one on the branch from &quot;A&quot; to &quot;cat&quot;, and one on the branch from &quot;B&quot; to &quot;dog&quot;.

An alternative scenario swaps the positions of &quot;cat&quot; and &quot;human&quot;, and supposes &quot;B&quot; had four legs. This reduces the total number of evolutionary changes to one -- namely, the transition from four legs to two along the branch from &quot;A&quot; to &quot;B&quot;. This scenario is more parsimonious than the first, since it involves fewer evolutionary changes. Note, however, that parsimony does not tell us whether &quot;A&quot; had two or four legs, as both possibilities involve the same number of changes.[[File:Parsimony_legs.png|500px|thumb|right|The right scenario is more parsimonious than the one on the left. Red lines represent evolutionary changes.]]

===Maximum likelihood===
Maximum likelihood (ML) methods of ancestral state reconstruction determine the set of ancestral states considering the full phylogenetic tree at once and with consideration of branch lengths in the phylogenetic tree under a stochastic model of evolution
 &lt;ref&gt;Pagel, M. 1999. The maximum likelihood approach to reconstructing ancestral character states of discrete characters on phylogenies. Systematic Biology 48:612-622,&lt;/ref&gt;.Thus, ML methods determine the state that maximizes the probability of the states observed at the tips of the phylogenetic tree, given a model of evolution (as described above), while allowing the states at all other nodes to vary and incorporating the length of branches in the phylogenetic tree along which change occurs. 

===Bayesian inference===

==Examples==

===Diet Reconstruction in Galapagos finches===
Both phylogenetic and character data are available for the radiation of finches inhabiting the [[wp:Galapagos Islands|Galapagos Islands]]. These data allow testing of hypotheses concerning the timing and ordering of character state changes through time via ancestral state reconstruction. During the dry season the diets of the 13 species of Galapagos finches may be assorted into three broad diet categories, first those that consume grain like foods are considered “granivores”, those that ingest arthropods are termed “insectivores” and those that consume vegetation are classified as “folivores”&lt;ref&gt;Schluter, D., T. Price, A.O. Mooers, and D. Ludwig. 1997. Likelihood of ancestor states in adaptive radiation. Evolution 51:1699-1711.&lt;/ref&gt;. Dietary ancestral state reconstruction using maximum parsimony recover 2 major shifts from an insectivorous state: one to granivory, and one to folivory (Figure x). Maximum-likelihood ancestral state reconstruction recovers broadly similar results with one significant difference: the common ancestor of the tree finch (''[[wp:Camarhynchus|Camarhynchus]]'') and ground finch (''[[wp:Geospiza|Geospiza]]'') clades is most likely granivorous rather than insectivorous (as judged by parsimony; Figure x). This difference likely occurs as a result of the fact that ML estimates consider branch lengths of the phylogenetic tree&lt;ref&gt;Schluter, D., T. Price, A.O. Mooers, and D. Ludwig. 1997. Likelihood of ancestor states in adaptive radiation. Evolution 51:1699-1711.&lt;/ref&gt;.

===Opsin genes===

===Species ranges of chorus frogs===

===HIV epidemics and infections===


==Complications==

===Uncertainty in tree reconstruction===

===Model misspecification===

===Heterotachy===


==Software==

==References==


&lt;references/&gt;

[[Category:PLoS Computational Biology drafts]]</text>
      <sha1>0r2yns0o9ac9a2xuhty8hn33n2rev0u</sha1>
    </revision>
    <revision>
      <id>3000</id>
      <parentid>2999</parentid>
      <timestamp>2013-08-09T20:20:52Z</timestamp>
      <contributor>
        <username>Jbjoy</username>
        <id>46</id>
      </contributor>
      <model>wikitext</model>
      <format>text/x-wiki</format>
      <text xml:space="preserve" bytes="9031">&lt;center&gt;&lt;big&gt;This is a draft in progress that has not yet been submitted to PLoS Computational Biology.&lt;/big&gt;&lt;/center&gt;
----
'''Jeffrey B. Joy&lt;sup&gt;1&lt;/sup&gt;, Rosemary M. McCloskey&lt;sup&gt;1&lt;/sup&gt;, Richard H. Liang&lt;sup&gt;1&lt;/sup&gt;, Art F. Y. Poon&lt;sup&gt;1&lt;/sup&gt;'''

&lt;sup&gt;1&lt;/sup&gt;BC Centre for Excellence in HIV/AIDS, Vancouver, Canada.

----

'''Ancestral reconstruction''' is the extrapolation back in time from measured characteristics of individuals (or populations) to their common ancestors.  It is an important application of [[wp:phylogenetics|phylogenetics]], the reconstruction and study of the evolutionary relationships among individuals, populations or [[wp:species|species]] to their ancestors.  Ancestral reconstruction can be used to recover different kinds of ancestral character states, including: the [[wp:Nucleic acid sequence|genetic sequence]] (ancestral sequence reconstruction); [[wp:Peptide sequence|amino acid sequence]] of a [[wp:protein|protein]]; the composition of a [[wp:genome|genome]], e.g., gene order; a measurable characteristic of an organism ([[wp:Phenotype|phenotype]]); and the [[wp:species distribution|geographic range]] of an ancestral population or species (ancestral range reconstruction).

Ancestral reconstruction relies on a sufficiently realistic [[wp:Substitution model|model of evolution]] to accurately recover ancestral states.  No matter how well the model approximates the actual evolutionary history, however, one's ability to accurately reconstruct an ancestor deteriorates with increasing evolutionary time between that ancestor and its observed descendants.  Additionally, more realistic models of evolution are inevitably more complex and difficult to calculate.    Progress in the field of ancestral reconstruction has relied heavily on the [[wp:Moore's law|exponential growth of computing power]] and the concomitant development of efficient [[wp:Algorithm|computational algorithms]] (e.g., &lt;ref name=Pupko2000&gt;{{cite pmid|10833195}}&lt;/ref&gt;).  Methods of ancestral reconstruction are often applied to a given [[wp:Phylogeny|phylogenetic tree]] that has already been inferred from the same data.  While convenient, this approach has the disadvantage that its results are contingent on the accuracy of a single phylogenetic tree.  In contrast, some researchers&lt;ref name=Pagel04&gt;{{cite pmid|15545248}}&lt;/ref&gt; advocate a more computationally-intensive Bayesian approach that accounts for the uncertainty in tree reconstruction by evaluating ancestral reconstructions over many trees.

==History==

Attempts to focus a lens deep in time on characteristics of the past have a venerable history. Indeed, the concept of ancestral reconstruction is often credited to [[wp:Emile_Zuckerkandl|Emile Zuckerkandl]] and [[wp:Linus_Pauling|Linus Pauling]].  Motivated by the development of techniques for determining the [[wp:Peptide sequence|primary (amino acid) sequence]] of proteins by [[wp:Frederick_Sanger|Frederick Sanger]] in 1955 &lt;ref name=Sanger1951&gt;{{cite pmid|1197535}}&lt;/ref&gt;, Zuckerkandl and Pauling&lt;ref name=Zuckerkandl1963&gt;{{cite journal | author = Pauling L, Zuckerkand E, Henriksen T, Lövstad R | title = Chemical Paleogenetics: Molecular &quot;Restoration Studies&quot; of Extinct Forms of Life | journal = Acta Chemica Scandinavica | year = 1963 | volume = 17 | issue = supl. | pages = 9–16 | doi = 10.3891/acta.chem.scand.17s-0009 }}&lt;/ref&gt; postulated that such sequences could be used to infer not only the [[wp:Phylogenetics|phylogeny]] relating the observed protein sequences, but also the ancestral protein sequence at the earliest point (root) of this tree.  However, the idea of reconstructing ancestors from measurable biological characteristics had already been developing in the field of [[wp:Cladistics|cladistics]], one of the precursors of modern phylogenetics.  Cladistic methods, which appeared as early as 1901, infer the evolutionary relationships of species on the basis of the distribution of shared characteristics, of which some are inferred to be descended from common ancestors.

==Models==


===Discrete-state models===
Markov k-state 1 parameter model

Asymettrical Markov k-state 2 parameter model
===Continuous-state models===

Stable models of continuous character evolution
===Migration models===


==Methods and algorithms==

Ancestral reconstruction considers two main objects - a phylogenetic tree, which represents the evolutionary relationships between organisms, and a model of evolution, which describes the process by which changes occur along the branches of the tree. Thus, ancestral reconstruction can be thought of as a two-step process, first estimating a phylogenetic tree, and then using the tree and model to estimate states at internal nodes (ie. common ancestors). Some methods, such as parsimony, perform both these steps concurrently. On the other hand, both steps may be performed separately and with different methods, for example, by using Bayesian inference to estimate a phylogeny and maximum likelihood to reconstruct the ancestral states.

===Parsimony===

Parsimony attempts to find the phylogeny, and ancestral states, which minimize the total number of evolutionary changes. 

For example, consider the three species &quot;human&quot;, &quot;cat&quot;, and &quot;dog&quot;, and the characteristic &quot;number of legs&quot;. One possible scenario giving rise to these three species is that a common ancestor, &quot;A&quot;, possessing two legs, diverged into the species &quot;cat&quot; and another species, &quot;B&quot;, which also had two legs. Later, &quot;B&quot; diverged into &quot;human&quot; and &quot;dog&quot;. This scenario involves a total of two evolutionary changes in the characteristic &quot;number of legs&quot; -- one on the branch from &quot;A&quot; to &quot;cat&quot;, and one on the branch from &quot;B&quot; to &quot;dog&quot;.

An alternative scenario swaps the positions of &quot;cat&quot; and &quot;human&quot;, and supposes &quot;B&quot; had four legs. This reduces the total number of evolutionary changes to one -- namely, the transition from four legs to two along the branch from &quot;A&quot; to &quot;B&quot;. This scenario is more parsimonious than the first, since it involves fewer evolutionary changes. Note, however, that parsimony does not tell us whether &quot;A&quot; had two or four legs, as both possibilities involve the same number of changes.[[File:Parsimony_legs.png|500px|thumb|right|The right scenario is more parsimonious than the one on the left. Red lines represent evolutionary changes.]]

===Maximum likelihood===
Maximum likelihood (ML) methods of ancestral state reconstruction determine the set of ancestral states considering the full phylogenetic tree at once while also considering the length of the branches in the phylogenetic tree under a stochastic model of evolution&lt;ref&gt;Pagel, M. 1999. The maximum likelihood approach to reconstructing ancestral character states of discrete characters on phylogenies. Systematic Biology 48:612-622,&lt;/ref&gt;. Thus, ML methods determine the state that maximizes the probability of the states observed at the tips of the phylogenetic tree, given a model of evolution (as described above), while allowing the states at all other nodes to vary and incorporating the length of branches in the phylogenetic tree along which change occurs. 

===Bayesian inference===

==Examples==

===Diet Reconstruction in Galapagos finches===
Both phylogenetic and character data are available for the radiation of finches inhabiting the [[wp:Galapagos Islands|Galapagos Islands]]. These data allow testing of hypotheses concerning the timing and ordering of character state changes through time via ancestral state reconstruction. During the dry season the diets of the 13 species of Galapagos finches may be assorted into three broad diet categories, first those that consume grain like foods are considered “granivores”, those that ingest arthropods are termed “insectivores” and those that consume vegetation are classified as “folivores”&lt;ref&gt;Schluter, D., T. Price, A.O. Mooers, and D. Ludwig. 1997. Likelihood of ancestor states in adaptive radiation. Evolution 51:1699-1711.&lt;/ref&gt;. Dietary ancestral state reconstruction using maximum parsimony recover 2 major shifts from an insectivorous state: one to granivory, and one to folivory (Figure x). Maximum-likelihood ancestral state reconstruction recovers broadly similar results with one significant difference: the common ancestor of the tree finch (''[[wp:Camarhynchus|Camarhynchus]]'') and ground finch (''[[wp:Geospiza|Geospiza]]'') clades is most likely granivorous rather than insectivorous (as judged by parsimony; Figure x). This difference likely occurs as a result of the fact that ML estimates consider branch lengths of the phylogenetic tree&lt;ref&gt;Schluter, D., T. Price, A.O. Mooers, and D. Ludwig. 1997. Likelihood of ancestor states in adaptive radiation. Evolution 51:1699-1711.&lt;/ref&gt;.

===Opsin genes===

===Species ranges of chorus frogs===

===HIV epidemics and infections===


==Complications==

===Uncertainty in tree reconstruction===

===Model misspecification===

===Heterotachy===


==Software==

==References==


&lt;references/&gt;

[[Category:PLoS Computational Biology drafts]]</text>
      <sha1>n13bfd1nl48x6w0vkn3icud5zxej3v3</sha1>
    </revision>
    <revision>
      <id>3001</id>
      <parentid>3000</parentid>
      <timestamp>2013-08-09T21:12:16Z</timestamp>
      <contributor>
        <username>Jbjoy</username>
        <id>46</id>
      </contributor>
      <model>wikitext</model>
      <format>text/x-wiki</format>
      <text xml:space="preserve" bytes="9678">&lt;center&gt;&lt;big&gt;This is a draft in progress that has not yet been submitted to PLoS Computational Biology.&lt;/big&gt;&lt;/center&gt;
----
'''Jeffrey B. Joy&lt;sup&gt;1&lt;/sup&gt;, Rosemary M. McCloskey&lt;sup&gt;1&lt;/sup&gt;, Richard H. Liang&lt;sup&gt;1&lt;/sup&gt;, Art F. Y. Poon&lt;sup&gt;1&lt;/sup&gt;'''

&lt;sup&gt;1&lt;/sup&gt;BC Centre for Excellence in HIV/AIDS, Vancouver, Canada.

----

'''Ancestral reconstruction''' is the extrapolation back in time from measured characteristics of individuals (or populations) to their common ancestors.  It is an important application of [[wp:phylogenetics|phylogenetics]], the reconstruction and study of the evolutionary relationships among individuals, populations or [[wp:species|species]] to their ancestors.  Ancestral reconstruction can be used to recover different kinds of ancestral character states, including: the [[wp:Nucleic acid sequence|genetic sequence]] (ancestral sequence reconstruction); [[wp:Peptide sequence|amino acid sequence]] of a [[wp:protein|protein]]; the composition of a [[wp:genome|genome]], e.g., gene order; a measurable characteristic of an organism ([[wp:Phenotype|phenotype]]); and the [[wp:species distribution|geographic range]] of an ancestral population or species (ancestral range reconstruction).

Ancestral reconstruction relies on a sufficiently realistic [[wp:Substitution model|model of evolution]] to accurately recover ancestral states.  No matter how well the model approximates the actual evolutionary history, however, one's ability to accurately reconstruct an ancestor deteriorates with increasing evolutionary time between that ancestor and its observed descendants.  Additionally, more realistic models of evolution are inevitably more complex and difficult to calculate.    Progress in the field of ancestral reconstruction has relied heavily on the [[wp:Moore's law|exponential growth of computing power]] and the concomitant development of efficient [[wp:Algorithm|computational algorithms]] (e.g., &lt;ref name=Pupko2000&gt;{{cite pmid|10833195}}&lt;/ref&gt;).  Methods of ancestral reconstruction are often applied to a given [[wp:Phylogeny|phylogenetic tree]] that has already been inferred from the same data.  While convenient, this approach has the disadvantage that its results are contingent on the accuracy of a single phylogenetic tree.  In contrast, some researchers&lt;ref name=Pagel04&gt;{{cite pmid|15545248}}&lt;/ref&gt; advocate a more computationally-intensive Bayesian approach that accounts for the uncertainty in tree reconstruction by evaluating ancestral reconstructions over many trees.

==History==

Attempts to focus a lens deep in time on characteristics of the past have a venerable history. Indeed, the concept of ancestral reconstruction is often credited to [[wp:Emile_Zuckerkandl|Emile Zuckerkandl]] and [[wp:Linus_Pauling|Linus Pauling]].  Motivated by the development of techniques for determining the [[wp:Peptide sequence|primary (amino acid) sequence]] of proteins by [[wp:Frederick_Sanger|Frederick Sanger]] in 1955 &lt;ref name=Sanger1951&gt;{{cite pmid|1197535}}&lt;/ref&gt;, Zuckerkandl and Pauling&lt;ref name=Zuckerkandl1963&gt;{{cite journal | author = Pauling L, Zuckerkand E, Henriksen T, Lövstad R | title = Chemical Paleogenetics: Molecular &quot;Restoration Studies&quot; of Extinct Forms of Life | journal = Acta Chemica Scandinavica | year = 1963 | volume = 17 | issue = supl. | pages = 9–16 | doi = 10.3891/acta.chem.scand.17s-0009 }}&lt;/ref&gt; postulated that such sequences could be used to infer not only the [[wp:Phylogenetics|phylogeny]] relating the observed protein sequences, but also the ancestral protein sequence at the earliest point (root) of this tree.  However, the idea of reconstructing ancestors from measurable biological characteristics had already been developing in the field of [[wp:Cladistics|cladistics]], one of the precursors of modern phylogenetics.  Cladistic methods, which appeared as early as 1901, infer the evolutionary relationships of species on the basis of the distribution of shared characteristics, of which some are inferred to be descended from common ancestors.

==Models==


===Discrete-state models===
Markov k-state 1 parameter model

Asymettrical Markov k-state 2 parameter model
===Continuous-state models===

Stable models of continuous character evolution
===Migration models===


==Methods and algorithms==

Ancestral reconstruction considers two main objects - a phylogenetic tree, which represents the evolutionary relationships between organisms, and a model of evolution, which describes the process by which changes occur along the branches of the tree. Thus, ancestral reconstruction can be thought of as a two-step process, first estimating a phylogenetic tree, and then using the tree and model to estimate states at internal nodes (ie. common ancestors). Some methods, such as parsimony, perform both these steps concurrently. On the other hand, both steps may be performed separately and with different methods, for example, by using Bayesian inference to estimate a phylogeny and maximum likelihood to reconstruct the ancestral states.

===Parsimony===

Parsimony attempts to find the phylogeny, and ancestral states, which minimize the total number of evolutionary changes. 

For example, consider the three species &quot;human&quot;, &quot;cat&quot;, and &quot;dog&quot;, and the characteristic &quot;number of legs&quot;. One possible scenario giving rise to these three species is that a common ancestor, &quot;A&quot;, possessing two legs, diverged into the species &quot;cat&quot; and another species, &quot;B&quot;, which also had two legs. Later, &quot;B&quot; diverged into &quot;human&quot; and &quot;dog&quot;. This scenario involves a total of two evolutionary changes in the characteristic &quot;number of legs&quot; -- one on the branch from &quot;A&quot; to &quot;cat&quot;, and one on the branch from &quot;B&quot; to &quot;dog&quot;.

An alternative scenario swaps the positions of &quot;cat&quot; and &quot;human&quot;, and supposes &quot;B&quot; had four legs. This reduces the total number of evolutionary changes to one -- namely, the transition from four legs to two along the branch from &quot;A&quot; to &quot;B&quot;. This scenario is more parsimonious than the first, since it involves fewer evolutionary changes. Note, however, that parsimony does not tell us whether &quot;A&quot; had two or four legs, as both possibilities involve the same number of changes.[[File:Parsimony_legs.png|500px|thumb|right|The right scenario is more parsimonious than the one on the left. Red lines represent evolutionary changes.]]

===Maximum likelihood===
Maximum likelihood (ML) methods of ancestral state reconstruction determine the set of ancestral states considering the full phylogenetic tree at once while also considering the length of the branches in the phylogenetic tree under a stochastic model of evolution&lt;ref&gt;Pagel, M. 1999. The maximum likelihood approach to reconstructing ancestral character states of discrete characters on phylogenies. Systematic Biology 48:612-622,&lt;/ref&gt;. Thus, ML methods determine the state that maximizes the probability of the states observed at the tips of the phylogenetic tree, given a model of evolution (as described above), while allowing the states at all other nodes to vary and incorporating the length of branches in the phylogenetic tree along which change occurs. 

===Bayesian inference===
Bayesian methods of ancestral state reconstruction seek to determine the set of ancestral states while considering not only the full phylogeny, branch lengths, and evolutionary model but also combining information about the uncertainty of the phylogenetic tree and uncertainty in the estimate of the ancestral state. These methods tend to use Markov chain Monte Carlo techniques for sampling phylogenetic trees and for investigating the parameters of a statistical model of trait evolution&lt;ref&gt;Pagel, M., A. Meade, and D. Barker. 2004. Bayesian estimation of ancestral character states on phylogenies. Systematic Biology 53:673-684.&lt;/ref&gt;.
==Examples==

===Diet Reconstruction in Galapagos finches===
Both phylogenetic and character data are available for the radiation of finches inhabiting the [[wp:Galapagos Islands|Galapagos Islands]]. These data allow testing of hypotheses concerning the timing and ordering of character state changes through time via ancestral state reconstruction. During the dry season the diets of the 13 species of [[wp:Darwin's Finches|Galapagos finches]] may be assorted into three broad diet categories, first those that consume grain like foods are considered “granivores”, those that ingest arthropods are termed “insectivores” and those that consume vegetation are classified as “folivores”&lt;ref name=&quot;Schluter&quot;&gt;Schluter, D., T. Price, A.O. Mooers, and D. Ludwig. 1997. Likelihood of ancestor states in adaptive radiation. Evolution 51:1699-1711.&lt;/ref&gt;. Dietary ancestral state reconstruction using maximum parsimony recover 2 major shifts from an insectivorous state: one to granivory, and one to folivory (Figure x). Maximum-likelihood ancestral state reconstruction recovers broadly similar results with one significant difference: the common ancestor of the tree finch (''[[wp:Camarhynchus|Camarhynchus]]'') and ground finch (''[[wp:Geospiza|Geospiza]]'') clades is most likely granivorous rather than insectivorous (as judged by parsimony; Figure x). In this case this difference between ancestral states returned by maximum parsimony and maximum likelihood likely occurs as a result of the fact that ML estimates consider branch lengths of the phylogenetic tree&lt;ref name=&quot;Schluter&quot;/&gt;.

===Opsin genes===

===Species ranges of chorus frogs===

===HIV epidemics and infections===


==Complications==

===Uncertainty in tree reconstruction===

===Model misspecification===

===Heterotachy===


==Software==

==References==


&lt;references/&gt;

[[Category:PLoS Computational Biology drafts]]</text>
      <sha1>ht2cy67ry55gs3jip5dv16s7f1cd4lq</sha1>
    </revision>
    <revision>
      <id>3002</id>
      <parentid>3001</parentid>
      <timestamp>2013-08-09T23:06:50Z</timestamp>
      <contributor>
        <username>Jbjoy</username>
        <id>46</id>
      </contributor>
      <model>wikitext</model>
      <format>text/x-wiki</format>
      <text xml:space="preserve" bytes="11906">&lt;center&gt;&lt;big&gt;This is a draft in progress that has not yet been submitted to PLoS Computational Biology.&lt;/big&gt;&lt;/center&gt;
----
'''Jeffrey B. Joy&lt;sup&gt;1&lt;/sup&gt;, Rosemary M. McCloskey&lt;sup&gt;1&lt;/sup&gt;, Richard H. Liang&lt;sup&gt;1&lt;/sup&gt;, Art F. Y. Poon&lt;sup&gt;1&lt;/sup&gt;'''

&lt;sup&gt;1&lt;/sup&gt;BC Centre for Excellence in HIV/AIDS, Vancouver, Canada.

----

'''Ancestral reconstruction''' is the extrapolation back in time from measured characteristics of individuals (or populations) to their common ancestors.  It is an important application of [[wp:phylogenetics|phylogenetics]], the reconstruction and study of the evolutionary relationships among individuals, populations or [[wp:species|species]] to their ancestors.  Ancestral reconstruction can be used to recover different kinds of ancestral character states, including: the [[wp:Nucleic acid sequence|genetic sequence]] (ancestral sequence reconstruction); [[wp:Peptide sequence|amino acid sequence]] of a [[wp:protein|protein]]; the composition of a [[wp:genome|genome]], e.g., gene order; a measurable characteristic of an organism ([[wp:Phenotype|phenotype]]); and the [[wp:species distribution|geographic range]] of an ancestral population or species (ancestral range reconstruction).

Ancestral reconstruction relies on a sufficiently realistic [[wp:Substitution model|model of evolution]] to accurately recover ancestral states.  No matter how well the model approximates the actual evolutionary history, however, one's ability to accurately reconstruct an ancestor deteriorates with increasing evolutionary time between that ancestor and its observed descendants.  Additionally, more realistic models of evolution are inevitably more complex and difficult to calculate.    Progress in the field of ancestral reconstruction has relied heavily on the [[wp:Moore's law|exponential growth of computing power]] and the concomitant development of efficient [[wp:Algorithm|computational algorithms]] (e.g., &lt;ref name=Pupko2000&gt;{{cite pmid|10833195}}&lt;/ref&gt;).  Methods of ancestral reconstruction are often applied to a given [[wp:Phylogeny|phylogenetic tree]] that has already been inferred from the same data.  While convenient, this approach has the disadvantage that its results are contingent on the accuracy of a single phylogenetic tree.  In contrast, some researchers&lt;ref name=Pagel04&gt;{{cite pmid|15545248}}&lt;/ref&gt; advocate a more computationally-intensive Bayesian approach that accounts for the uncertainty in tree reconstruction by evaluating ancestral reconstructions over many trees.

==History==

Attempts to focus a lens deep in time on characteristics of the past have a venerable history. Indeed, the concept of ancestral reconstruction is often credited to [[wp:Emile_Zuckerkandl|Emile Zuckerkandl]] and [[wp:Linus_Pauling|Linus Pauling]].  Motivated by the development of techniques for determining the [[wp:Peptide sequence|primary (amino acid) sequence]] of proteins by [[wp:Frederick_Sanger|Frederick Sanger]] in 1955 &lt;ref name=Sanger1951&gt;{{cite pmid|1197535}}&lt;/ref&gt;, Zuckerkandl and Pauling&lt;ref name=Zuckerkandl1963&gt;{{cite journal | author = Pauling L, Zuckerkand E, Henriksen T, Lövstad R | title = Chemical Paleogenetics: Molecular &quot;Restoration Studies&quot; of Extinct Forms of Life | journal = Acta Chemica Scandinavica | year = 1963 | volume = 17 | issue = supl. | pages = 9–16 | doi = 10.3891/acta.chem.scand.17s-0009 }}&lt;/ref&gt; postulated that such sequences could be used to infer not only the [[wp:Phylogenetics|phylogeny]] relating the observed protein sequences, but also the ancestral protein sequence at the earliest point (root) of this tree.  However, the idea of reconstructing ancestors from measurable biological characteristics had already been developing in the field of [[wp:Cladistics|cladistics]], one of the precursors of modern phylogenetics.  Cladistic methods, which appeared as early as 1901, infer the evolutionary relationships of species on the basis of the distribution of shared characteristics, of which some are inferred to be descended from common ancestors.

==Models==


===Discrete-state models===
Markov k-state 1 parameter model

Asymettrical Markov k-state 2 parameter model
===Continuous-state models===

Stable models of continuous character evolution
===Migration models===


==Methods and algorithms==

Ancestral reconstruction considers two main objects - a phylogenetic tree, which represents the evolutionary relationships between organisms, and a model of evolution, which describes the process by which changes occur along the branches of the tree. Thus, ancestral reconstruction can be thought of as a two-step process, first estimating a phylogenetic tree, and then using the tree and model to estimate states at internal nodes (ie. common ancestors). Some methods, such as parsimony, perform both these steps concurrently. On the other hand, both steps may be performed separately and with different methods, for example, by using Bayesian inference to estimate a phylogeny and maximum likelihood to reconstruct the ancestral states.

===Parsimony===

Parsimony attempts to find the phylogeny, and ancestral states, which minimize the total number of evolutionary changes. 

For example, consider the three species &quot;human&quot;, &quot;cat&quot;, and &quot;dog&quot;, and the characteristic &quot;number of legs&quot;. One possible scenario giving rise to these three species is that a common ancestor, &quot;A&quot;, possessing two legs, diverged into the species &quot;cat&quot; and another species, &quot;B&quot;, which also had two legs. Later, &quot;B&quot; diverged into &quot;human&quot; and &quot;dog&quot;. This scenario involves a total of two evolutionary changes in the characteristic &quot;number of legs&quot; -- one on the branch from &quot;A&quot; to &quot;cat&quot;, and one on the branch from &quot;B&quot; to &quot;dog&quot;.

An alternative scenario swaps the positions of &quot;cat&quot; and &quot;human&quot;, and supposes &quot;B&quot; had four legs. This reduces the total number of evolutionary changes to one -- namely, the transition from four legs to two along the branch from &quot;A&quot; to &quot;B&quot;. This scenario is more parsimonious than the first, since it involves fewer evolutionary changes. Note, however, that parsimony does not tell us whether &quot;A&quot; had two or four legs, as both possibilities involve the same number of changes.[[File:Parsimony_legs.png|500px|thumb|right|The right scenario is more parsimonious than the one on the left. Red lines represent evolutionary changes.]]

===Maximum likelihood===
Maximum likelihood (ML) methods of ancestral state reconstruction determine the set of ancestral states considering the full phylogenetic tree at once while also considering the length of the branches in the phylogenetic tree under a stochastic model of evolution&lt;ref&gt;Pagel, M. 1999. The maximum likelihood approach to reconstructing ancestral character states of discrete characters on phylogenies. Systematic Biology 48:612-622,&lt;/ref&gt;. Thus, ML methods determine the state that maximizes the probability of the states observed at the tips of the phylogenetic tree, given a model of evolution (as described above), while allowing the states at all other nodes to vary and incorporating the length of branches in the phylogenetic tree along which change occurs. 

===Bayesian inference===
Bayesian methods of ancestral state reconstruction seek to determine the set of ancestral states while considering not only the full phylogeny, branch lengths, and evolutionary model but also combining information about the uncertainty of the phylogenetic tree and uncertainty in the estimate of the ancestral state. These methods tend to use Markov chain Monte Carlo techniques for sampling phylogenetic trees and for investigating the parameters of a statistical model of trait evolution&lt;ref&gt;Pagel, M., A. Meade, and D. Barker. 2004. Bayesian estimation of ancestral character states on phylogenies. Systematic Biology 53:673-684.&lt;/ref&gt;.
==Examples==

===Diet Reconstruction in Galapagos finches===
Both phylogenetic and character data are available for the radiation of finches inhabiting the [[wp:Galapagos Islands|Galapagos Islands]]. These data allow testing of hypotheses concerning the timing and ordering of character state changes through time via ancestral state reconstruction. During the dry season the diets of the 13 species of [[wp:Darwin's Finches|Galapagos finches]] may be assorted into three broad diet categories, first those that consume grain like foods are considered “granivores”, those that ingest arthropods are termed “insectivores” and those that consume vegetation are classified as “folivores”&lt;ref name=&quot;Schluter&quot;&gt;Schluter, D., T. Price, A.O. Mooers, and D. Ludwig. 1997. Likelihood of ancestor states in adaptive radiation. Evolution 51:1699-1711.&lt;/ref&gt;. Dietary ancestral state reconstruction using maximum parsimony recover 2 major shifts from an insectivorous state: one to granivory, and one to folivory (Figure x). Maximum-likelihood ancestral state reconstruction recovers broadly similar results with one significant difference: the common ancestor of the tree finch (''[[wp:Camarhynchus|Camarhynchus]]'') and ground finch (''[[wp:Geospiza|Geospiza]]'') clades is most likely granivorous rather than insectivorous (as judged by parsimony; Figure x). In this case this difference between ancestral states returned by maximum parsimony and maximum likelihood likely occurs as a result of the fact that ML estimates consider branch lengths of the phylogenetic tree&lt;ref name=&quot;Schluter&quot;/&gt;.

===Opsin genes===

===Species ranges of chorus frogs===

===HIV epidemics and infections===


==Complications==

===Uncertainty in tree reconstruction===
The first step in a comparative analysis often involves ancestral state reconstruction. Such analyses are often conducted using a single best estimate of the phylogenetic relationships among the taxa under study or a single consensus (summary of a set of trees) tree. The underlying assumption of this strategy is that the single tree is the truest depiction of the relationships among the taxa and the lengths of the branches on the tree. In fact, it is vanishingly rare to know the true phylogenetic tree and branch lengths with a high degree of confidence. Since ancestral state reconstructions performed on varying topologies and/or varying branch lengths on a phylogenetic tree can often yield radically different results this is a serious complication for ancestral state reconstruction.

===Model misspecification===

===Heterotachy===


==Software==
There are many software packages available which can perform ancestral state reconstruction a selection is described below:

First there are a number of packages within the R statistical language which are capable of inferring ancestral states most notably: APE&lt;ref&gt;Paradis, E. 2006. Analysis of phylogenetics and evolution using R. New York, Springer. 211 pp.&lt;/ref&gt;  implements a variety of ancestral state reconstruction methods for both discrete and continuous characters. 

Mesquite&lt;ref&gt;Maddison, W.P., and D.R. Maddison. 2011. Mesquite: a modular system for evolutionary analysis. Version 2.75. http://mesquiteproject.org.&lt;/ref&gt; implements parsimony, maximum likelihood, and Bayesian methods of ancestral state reconstruction for both discrete and continuous characters and has several display methods for resulting reconstructions.

Bayes Traits&lt;ref&gt;Pagel, M.1999. Inferring the historical patterns of biological evolution. Nature 401:877-884.&lt;/ref&gt; is a computer package which performs analyses on discrete or continuous characters in a Bayesian framework and allows testing of hypotheses about models of evolution, ancestral states, and correlations among pairs of traits.

BEAST&lt;ref&gt;Drummond, A.J., Suchard, M.A., Xie, D. and Rambaut, A. 2012. Bayesian phylogenetics with BEAUti and the BEAST 1.7. Molecular Biology and Evolution 29:1969-73.&lt;/ref&gt; Also performs ancestral state and ancestral sequence reconstruction analyses.
==References==


&lt;references/&gt;

[[Category:PLoS Computational Biology drafts]]</text>
      <sha1>erarq5n007wkx6iu2g9jurmq2lmeh1p</sha1>
    </revision>
    <revision>
      <id>3003</id>
      <parentid>3002</parentid>
      <timestamp>2013-08-09T23:32:41Z</timestamp>
      <contributor>
        <username>Jbjoy</username>
        <id>46</id>
      </contributor>
      <model>wikitext</model>
      <format>text/x-wiki</format>
      <text xml:space="preserve" bytes="12352">&lt;center&gt;&lt;big&gt;This is a draft in progress that has not yet been submitted to PLoS Computational Biology.&lt;/big&gt;&lt;/center&gt;
----
'''Jeffrey B. Joy&lt;sup&gt;1&lt;/sup&gt;, Rosemary M. McCloskey&lt;sup&gt;1&lt;/sup&gt;, Richard H. Liang&lt;sup&gt;1&lt;/sup&gt;, Art F. Y. Poon&lt;sup&gt;1&lt;/sup&gt;'''

&lt;sup&gt;1&lt;/sup&gt;BC Centre for Excellence in HIV/AIDS, Vancouver, Canada.

----

'''Ancestral reconstruction''' is the extrapolation back in time from measured characteristics of individuals (or populations) to their common ancestors.  It is an important application of [[wp:phylogenetics|phylogenetics]], the reconstruction and study of the evolutionary relationships among individuals, populations or [[wp:species|species]] to their ancestors.  Ancestral reconstruction can be used to recover different kinds of ancestral character states, including: the [[wp:Nucleic acid sequence|genetic sequence]] (ancestral sequence reconstruction); [[wp:Peptide sequence|amino acid sequence]] of a [[wp:protein|protein]]; the composition of a [[wp:genome|genome]], e.g., gene order; a measurable characteristic of an organism ([[wp:Phenotype|phenotype]]); and the [[wp:species distribution|geographic range]] of an ancestral population or species (ancestral range reconstruction).

Ancestral reconstruction relies on a sufficiently realistic [[wp:Substitution model|model of evolution]] to accurately recover ancestral states.  No matter how well the model approximates the actual evolutionary history, however, one's ability to accurately reconstruct an ancestor deteriorates with increasing evolutionary time between that ancestor and its observed descendants.  Additionally, more realistic models of evolution are inevitably more complex and difficult to calculate.    Progress in the field of ancestral reconstruction has relied heavily on the [[wp:Moore's law|exponential growth of computing power]] and the concomitant development of efficient [[wp:Algorithm|computational algorithms]] (e.g., &lt;ref name=Pupko2000&gt;{{cite pmid|10833195}}&lt;/ref&gt;).  Methods of ancestral reconstruction are often applied to a given [[wp:Phylogeny|phylogenetic tree]] that has already been inferred from the same data.  While convenient, this approach has the disadvantage that its results are contingent on the accuracy of a single phylogenetic tree.  In contrast, some researchers&lt;ref name=Pagel04&gt;{{cite pmid|15545248}}&lt;/ref&gt; advocate a more computationally-intensive Bayesian approach that accounts for the uncertainty in tree reconstruction by evaluating ancestral reconstructions over many trees.

==History==

Attempts to focus a lens deep in time on characteristics of the past have a venerable history. Indeed, the concept of ancestral reconstruction is often credited to [[wp:Emile_Zuckerkandl|Emile Zuckerkandl]] and [[wp:Linus_Pauling|Linus Pauling]].  Motivated by the development of techniques for determining the [[wp:Peptide sequence|primary (amino acid) sequence]] of proteins by [[wp:Frederick_Sanger|Frederick Sanger]] in 1955 &lt;ref name=Sanger1951&gt;{{cite pmid|1197535}}&lt;/ref&gt;, Zuckerkandl and Pauling&lt;ref name=Zuckerkandl1963&gt;{{cite journal | author = Pauling L, Zuckerkand E, Henriksen T, Lövstad R | title = Chemical Paleogenetics: Molecular &quot;Restoration Studies&quot; of Extinct Forms of Life | journal = Acta Chemica Scandinavica | year = 1963 | volume = 17 | issue = supl. | pages = 9–16 | doi = 10.3891/acta.chem.scand.17s-0009 }}&lt;/ref&gt; postulated that such sequences could be used to infer not only the [[wp:Phylogenetics|phylogeny]] relating the observed protein sequences, but also the ancestral protein sequence at the earliest point (root) of this tree.  However, the idea of reconstructing ancestors from measurable biological characteristics had already been developing in the field of [[wp:Cladistics|cladistics]], one of the precursors of modern phylogenetics.  Cladistic methods, which appeared as early as 1901, infer the evolutionary relationships of species on the basis of the distribution of shared characteristics, of which some are inferred to be descended from common ancestors.

==Models==


===Discrete-state models===
Markov k-state 1 parameter model

Asymettrical Markov k-state 2 parameter model
===Continuous-state models===

Stable models of continuous character evolution
===Migration models===


==Methods and algorithms==

Ancestral reconstruction considers two main objects - a phylogenetic tree, which represents the evolutionary relationships between organisms, and a model of evolution, which describes the process by which changes occur along the branches of the tree. Thus, ancestral reconstruction can be thought of as a two-step process, first estimating a phylogenetic tree, and then using the tree and model to estimate states at internal nodes (ie. common ancestors). Some methods, such as parsimony, perform both these steps concurrently. On the other hand, both steps may be performed separately and with different methods, for example, by using Bayesian inference to estimate a phylogeny and maximum likelihood to reconstruct the ancestral states.

===Parsimony===

Parsimony attempts to find the phylogeny, and ancestral states, which minimize the total number of evolutionary changes. 

For example, consider the three species &quot;human&quot;, &quot;cat&quot;, and &quot;dog&quot;, and the characteristic &quot;number of legs&quot;. One possible scenario giving rise to these three species is that a common ancestor, &quot;A&quot;, possessing two legs, diverged into the species &quot;cat&quot; and another species, &quot;B&quot;, which also had two legs. Later, &quot;B&quot; diverged into &quot;human&quot; and &quot;dog&quot;. This scenario involves a total of two evolutionary changes in the characteristic &quot;number of legs&quot; -- one on the branch from &quot;A&quot; to &quot;cat&quot;, and one on the branch from &quot;B&quot; to &quot;dog&quot;.

An alternative scenario swaps the positions of &quot;cat&quot; and &quot;human&quot;, and supposes &quot;B&quot; had four legs. This reduces the total number of evolutionary changes to one -- namely, the transition from four legs to two along the branch from &quot;A&quot; to &quot;B&quot;. This scenario is more parsimonious than the first, since it involves fewer evolutionary changes. Note, however, that parsimony does not tell us whether &quot;A&quot; had two or four legs, as both possibilities involve the same number of changes.[[File:Parsimony_legs.png|500px|thumb|right|The right scenario is more parsimonious than the one on the left. Red lines represent evolutionary changes.]]

===Maximum likelihood===
Maximum likelihood (ML) methods of ancestral state reconstruction determine the set of ancestral states considering the full phylogenetic tree at once while also considering the length of the branches in the phylogenetic tree under a stochastic model of evolution&lt;ref&gt;Pagel, M. 1999. The maximum likelihood approach to reconstructing ancestral character states of discrete characters on phylogenies. Systematic Biology 48:612-622,&lt;/ref&gt;. Thus, ML methods determine the state that maximizes the probability of the states observed at the tips of the phylogenetic tree, given a model of evolution (as described above), while allowing the states at all other nodes to vary and incorporating the length of branches in the phylogenetic tree along which change occurs. 

===Bayesian inference===
Bayesian methods of ancestral state reconstruction seek to determine the set of ancestral states while considering not only the full phylogeny, branch lengths, and evolutionary model but also combining information about the uncertainty of the phylogenetic tree and uncertainty in the estimate of the ancestral state. These methods tend to use Markov chain Monte Carlo techniques for sampling phylogenetic trees and for investigating the parameters of a statistical model of trait evolution&lt;ref&gt;Pagel, M., A. Meade, and D. Barker. 2004. Bayesian estimation of ancestral character states on phylogenies. Systematic Biology 53:673-684.&lt;/ref&gt;.
==Examples==

===Diet Reconstruction in Galapagos finches===
Both phylogenetic and character data are available for the radiation of finches inhabiting the [[wp:Galapagos Islands|Galapagos Islands]]. These data allow testing of hypotheses concerning the timing and ordering of character state changes through time via ancestral state reconstruction. During the dry season the diets of the 13 species of [[wp:Darwin's Finches|Galapagos finches]] may be assorted into three broad diet categories, first those that consume grain like foods are considered “granivores”, those that ingest arthropods are termed “insectivores” and those that consume vegetation are classified as “folivores”&lt;ref name=&quot;Schluter&quot;&gt;Schluter, D., T. Price, A.O. Mooers, and D. Ludwig. 1997. Likelihood of ancestor states in adaptive radiation. Evolution 51:1699-1711.&lt;/ref&gt;. Dietary ancestral state reconstruction using maximum parsimony recover 2 major shifts from an insectivorous state: one to granivory, and one to folivory (Figure x). Maximum-likelihood ancestral state reconstruction recovers broadly similar results with one significant difference: the common ancestor of the tree finch (''[[wp:Camarhynchus|Camarhynchus]]'') and ground finch (''[[wp:Geospiza|Geospiza]]'') clades is most likely granivorous rather than insectivorous (as judged by parsimony; Figure x). In this case this difference between ancestral states returned by maximum parsimony and maximum likelihood likely occurs as a result of the fact that ML estimates consider branch lengths of the phylogenetic tree&lt;ref name=&quot;Schluter&quot;/&gt;.

===Opsin genes===

===Species ranges of chorus frogs===

===HIV epidemics and infections===


==Complications==

===Uncertainty in tree reconstruction===
The first step in a comparative analysis often involves ancestral state reconstruction. Such analyses are often conducted using a single best estimate of the phylogenetic relationships among the taxa under study or a single consensus (summary of a set of trees) tree. The underlying assumption of this strategy is that the single tree is the truest depiction of the relationships among the taxa and the lengths of the branches on the tree. In fact, it is vanishingly rare to know the true phylogenetic tree and branch lengths with a high degree of confidence. Since ancestral state reconstructions performed on varying topologies and/or varying branch lengths on a phylogenetic tree can often yield radically different results this is a serious complication for ancestral state reconstruction.

===Model misspecification===


===Heterotachy===
Heterotachy - variation in the rate at which a given site in a gene sequence alignment evolves over time - biases inferences from models (such as those oft employed in ancestral state reconstruction) which assume rates of evolution are constant.

==Software==
There are many software packages available which can perform ancestral state reconstruction a selection is described below:

First there are a number of packages within the R statistical language which are capable of inferring ancestral states most notably: APE&lt;ref&gt;Paradis, E. 2006. Analysis of phylogenetics and evolution using R. New York, Springer. 211 pp.&lt;/ref&gt;  implements a variety of ancestral state reconstruction methods for both discrete and continuous characters. 

Hyphy&lt;ref&gt;Pond,S.L., S.D.W. Frost, and S.V. Muse. 2004. HyPhy: hypothesis testing using phylogenies. Bioinformatics 21:676-679&lt;/ref&gt; implements ancestral state and ancestral sequence reconstruction.

Mesquite&lt;ref&gt;Maddison, W.P., and D.R. Maddison. 2011. Mesquite: a modular system for evolutionary analysis. Version 2.75. http://mesquiteproject.org.&lt;/ref&gt; implements parsimony, maximum likelihood, and Bayesian methods of ancestral state reconstruction for both discrete and continuous characters and has several display methods for resulting reconstructions.

Bayes Traits&lt;ref&gt;Pagel, M.1999. Inferring the historical patterns of biological evolution. Nature 401:877-884.&lt;/ref&gt; is a computer package which performs analyses on discrete or continuous characters in a Bayesian framework and allows testing of hypotheses about models of evolution, ancestral states, and correlations among pairs of traits.

BEAST&lt;ref&gt;Drummond, A.J., Suchard, M.A., Xie, D. and Rambaut, A. 2012. Bayesian phylogenetics with BEAUti and the BEAST 1.7. Molecular Biology and Evolution 29:1969-73.&lt;/ref&gt; Also performs ancestral state and ancestral sequence reconstruction analyses.
==References==


&lt;references/&gt;

[[Category:PLoS Computational Biology drafts]]</text>
      <sha1>aafx39jtdxi6hd0b4qv5vkm6q4dotfk</sha1>
    </revision>
    <revision>
      <id>3004</id>
      <parentid>3003</parentid>
      <timestamp>2013-08-10T00:09:51Z</timestamp>
      <contributor>
        <username>Jbjoy</username>
        <id>46</id>
      </contributor>
      <model>wikitext</model>
      <format>text/x-wiki</format>
      <text xml:space="preserve" bytes="12578">&lt;center&gt;&lt;big&gt;This is a draft in progress that has not yet been submitted to PLoS Computational Biology.&lt;/big&gt;&lt;/center&gt;
----
'''Jeffrey B. Joy&lt;sup&gt;1&lt;/sup&gt;, Rosemary M. McCloskey&lt;sup&gt;1&lt;/sup&gt;, Richard H. Liang&lt;sup&gt;1&lt;/sup&gt;, Art F. Y. Poon&lt;sup&gt;1&lt;/sup&gt;'''

&lt;sup&gt;1&lt;/sup&gt;BC Centre for Excellence in HIV/AIDS, Vancouver, Canada.

----

'''Ancestral reconstruction''' is the extrapolation back in time from measured characteristics of individuals (or populations) to their common ancestors.  It is an important application of [[wp:phylogenetics|phylogenetics]], the reconstruction and study of the evolutionary relationships among individuals, populations or [[wp:species|species]] to their ancestors.  Ancestral reconstruction can be used to recover different kinds of ancestral character states, including: the [[wp:Nucleic acid sequence|genetic sequence]] (ancestral sequence reconstruction); [[wp:Peptide sequence|amino acid sequence]] of a [[wp:protein|protein]]; the composition of a [[wp:genome|genome]], e.g., gene order; a measurable characteristic of an organism ([[wp:Phenotype|phenotype]]); and the [[wp:species distribution|geographic range]] of an ancestral population or species (ancestral range reconstruction).

Ancestral reconstruction relies on a sufficiently realistic [[wp:Substitution model|model of evolution]] to accurately recover ancestral states.  No matter how well the model approximates the actual evolutionary history, however, one's ability to accurately reconstruct an ancestor deteriorates with increasing evolutionary time between that ancestor and its observed descendants.  Additionally, more realistic models of evolution are inevitably more complex and difficult to calculate.    Progress in the field of ancestral reconstruction has relied heavily on the [[wp:Moore's law|exponential growth of computing power]] and the concomitant development of efficient [[wp:Algorithm|computational algorithms]] (e.g., &lt;ref name=Pupko2000&gt;{{cite pmid|10833195}}&lt;/ref&gt;).  Methods of ancestral reconstruction are often applied to a given [[wp:Phylogeny|phylogenetic tree]] that has already been inferred from the same data.  While convenient, this approach has the disadvantage that its results are contingent on the accuracy of a single phylogenetic tree.  In contrast, some researchers&lt;ref name=Pagel04&gt;{{cite pmid|15545248}}&lt;/ref&gt; advocate a more computationally-intensive Bayesian approach that accounts for the uncertainty in tree reconstruction by evaluating ancestral reconstructions over many trees.

==History==

Attempts to focus a lens deep in time on characteristics of the past have a venerable history. Indeed, the concept of ancestral reconstruction is often credited to [[wp:Emile_Zuckerkandl|Emile Zuckerkandl]] and [[wp:Linus_Pauling|Linus Pauling]].  Motivated by the development of techniques for determining the [[wp:Peptide sequence|primary (amino acid) sequence]] of proteins by [[wp:Frederick_Sanger|Frederick Sanger]] in 1955 &lt;ref name=Sanger1951&gt;{{cite pmid|1197535}}&lt;/ref&gt;, Zuckerkandl and Pauling&lt;ref name=Zuckerkandl1963&gt;{{cite journal | author = Pauling L, Zuckerkand E, Henriksen T, Lövstad R | title = Chemical Paleogenetics: Molecular &quot;Restoration Studies&quot; of Extinct Forms of Life | journal = Acta Chemica Scandinavica | year = 1963 | volume = 17 | issue = supl. | pages = 9–16 | doi = 10.3891/acta.chem.scand.17s-0009 }}&lt;/ref&gt; postulated that such sequences could be used to infer not only the [[wp:Phylogenetics|phylogeny]] relating the observed protein sequences, but also the ancestral protein sequence at the earliest point (root) of this tree.  However, the idea of reconstructing ancestors from measurable biological characteristics had already been developing in the field of [[wp:Cladistics|cladistics]], one of the precursors of modern phylogenetics.  Cladistic methods, which appeared as early as 1901, infer the evolutionary relationships of species on the basis of the distribution of shared characteristics, of which some are inferred to be descended from common ancestors.

==Models==


===Discrete-state models===
Markov k-state 1 parameter model

Asymettrical Markov k-state 2 parameter model
===Continuous-state models===

Stable models of continuous character evolution
===Migration models===


==Methods and algorithms==

Ancestral reconstruction considers two main objects - a phylogenetic tree, which represents the evolutionary relationships between organisms, and a model of evolution, which describes the process by which changes occur along the branches of the tree. Thus, ancestral reconstruction can be thought of as a two-step process, first estimating a phylogenetic tree, and then using the tree and model to estimate states at internal nodes (ie. common ancestors). Some methods, such as parsimony, perform both these steps concurrently. On the other hand, both steps may be performed separately and with different methods, for example, by using Bayesian inference to estimate a phylogeny and maximum likelihood to reconstruct the ancestral states.

===Parsimony===

Parsimony attempts to find the phylogeny, and ancestral states, which minimize the total number of evolutionary changes. 

For example, consider the three species &quot;human&quot;, &quot;cat&quot;, and &quot;dog&quot;, and the characteristic &quot;number of legs&quot;. One possible scenario giving rise to these three species is that a common ancestor, &quot;A&quot;, possessing two legs, diverged into the species &quot;cat&quot; and another species, &quot;B&quot;, which also had two legs. Later, &quot;B&quot; diverged into &quot;human&quot; and &quot;dog&quot;. This scenario involves a total of two evolutionary changes in the characteristic &quot;number of legs&quot; -- one on the branch from &quot;A&quot; to &quot;cat&quot;, and one on the branch from &quot;B&quot; to &quot;dog&quot;.

An alternative scenario swaps the positions of &quot;cat&quot; and &quot;human&quot;, and supposes &quot;B&quot; had four legs. This reduces the total number of evolutionary changes to one -- namely, the transition from four legs to two along the branch from &quot;A&quot; to &quot;B&quot;. This scenario is more parsimonious than the first, since it involves fewer evolutionary changes. Note, however, that parsimony does not tell us whether &quot;A&quot; had two or four legs, as both possibilities involve the same number of changes.[[File:Parsimony_legs.png|500px|thumb|right|The right scenario is more parsimonious than the one on the left. Red lines represent evolutionary changes.]]

===Maximum likelihood===
Maximum likelihood (ML) methods of ancestral state reconstruction determine the set of ancestral states considering the full phylogenetic tree at once while also considering the length of the branches in the phylogenetic tree under a stochastic model of evolution&lt;ref&gt;Pagel, M. 1999. The maximum likelihood approach to reconstructing ancestral character states of discrete characters on phylogenies. Systematic Biology 48:612-622,&lt;/ref&gt;. Thus, ML methods determine the state that maximizes the probability of the states observed at the tips of the phylogenetic tree, given a model of evolution (as described above), while allowing the states at all other nodes to vary and incorporating the length of branches in the phylogenetic tree along which change occurs. 

===Bayesian inference===
Bayesian methods of ancestral state reconstruction seek to determine the set of ancestral states while considering not only the full phylogeny, branch lengths, and evolutionary model but also combining information about the uncertainty of the phylogenetic tree and uncertainty in the estimate of the ancestral state. These methods tend to use Markov chain Monte Carlo techniques for sampling phylogenetic trees and for investigating the parameters of a statistical model of trait evolution&lt;ref&gt;Pagel, M., A. Meade, and D. Barker. 2004. Bayesian estimation of ancestral character states on phylogenies. Systematic Biology 53:673-684.&lt;/ref&gt;.
==Examples==

===Diet Reconstruction in Galapagos finches===
Both phylogenetic and character data are available for the radiation of finches inhabiting the [[wp:Galapagos Islands|Galapagos Islands]]. These data allow testing of hypotheses concerning the timing and ordering of character state changes through time via ancestral state reconstruction. During the dry season the diets of the 13 species of [[wp:Darwin's Finches|Galapagos finches]] may be assorted into three broad diet categories, first those that consume grain like foods are considered “granivores”, those that ingest arthropods are termed “insectivores” and those that consume vegetation are classified as “folivores”&lt;ref name=&quot;Schluter&quot;&gt;Schluter, D., T. Price, A.O. Mooers, and D. Ludwig. 1997. Likelihood of ancestor states in adaptive radiation. Evolution 51:1699-1711.&lt;/ref&gt;. Dietary ancestral state reconstruction using maximum parsimony recover 2 major shifts from an insectivorous state: one to granivory, and one to folivory (Figure x). Maximum-likelihood ancestral state reconstruction recovers broadly similar results with one significant difference: the common ancestor of the tree finch (''[[wp:Camarhynchus|Camarhynchus]]'') and ground finch (''[[wp:Geospiza|Geospiza]]'') clades is most likely granivorous rather than insectivorous (as judged by parsimony; Figure x). In this case this difference between ancestral states returned by maximum parsimony and maximum likelihood likely occurs as a result of the fact that ML estimates consider branch lengths of the phylogenetic tree&lt;ref name=&quot;Schluter&quot;/&gt;.

===Opsin genes===

===Species ranges of chorus frogs===

===HIV epidemics and infections===


==Complications==

===Uncertainty in tree reconstruction===
The first step in a comparative analysis often involves ancestral state reconstruction. Such analyses are often conducted using a single best estimate of the phylogenetic relationships among the taxa under study or a single consensus (summary of a set of trees) tree. The underlying assumption of this strategy is that the single tree is the truest depiction of the relationships among the taxa and the lengths of the branches on the tree. In fact, it is vanishingly rare to know the true phylogenetic tree and branch lengths with a high degree of confidence. Since ancestral state reconstructions performed on varying topologies and/or varying branch lengths on a phylogenetic tree can often yield radically different results this is a serious complication for ancestral state reconstruction.

===Heterotachy===
Heterotachy - variation in the rate at which a given site in a gene sequence alignment evolves over time - biases inferences from models (such as those oft employed in ancestral state reconstruction) which assume rates of evolution are constant.

===Model misspecification===
Another consequence of heterotachy and heterogeneous rates of character state transitions is that the use of uniform-rate models in ancestral state reconstruction may often result in inaccurate inferences of ancestral states.


==Software==
There are many software packages available which can perform ancestral state reconstruction a selection is described below:

First there are a number of packages within the R statistical language which are capable of inferring ancestral states most notably: APE&lt;ref&gt;Paradis, E. 2006. Analysis of phylogenetics and evolution using R. New York, Springer. 211 pp.&lt;/ref&gt;  implements a variety of ancestral state reconstruction methods for both discrete and continuous characters. 

Hyphy&lt;ref&gt;Pond,S.L., S.D.W. Frost, and S.V. Muse. 2004. HyPhy: hypothesis testing using phylogenies. Bioinformatics 21:676-679&lt;/ref&gt; implements ancestral state and ancestral sequence reconstruction.

Mesquite&lt;ref&gt;Maddison, W.P., and D.R. Maddison. 2011. Mesquite: a modular system for evolutionary analysis. Version 2.75. http://mesquiteproject.org.&lt;/ref&gt; implements parsimony, maximum likelihood, and Bayesian methods of ancestral state reconstruction for both discrete and continuous characters and has several display methods for resulting reconstructions.

Bayes Traits&lt;ref&gt;Pagel, M.1999. Inferring the historical patterns of biological evolution. Nature 401:877-884.&lt;/ref&gt; is a computer package which performs analyses on discrete or continuous characters in a Bayesian framework and allows testing of hypotheses about models of evolution, ancestral states, and correlations among pairs of traits.

BEAST&lt;ref&gt;Drummond, A.J., Suchard, M.A., Xie, D. and Rambaut, A. 2012. Bayesian phylogenetics with BEAUti and the BEAST 1.7. Molecular Biology and Evolution 29:1969-73.&lt;/ref&gt; Also performs ancestral state and ancestral sequence reconstruction analyses.
==References==


&lt;references/&gt;

[[Category:PLoS Computational Biology drafts]]</text>
      <sha1>gg3pm2200b3tq9aacgxfrpd8qrfhqow</sha1>
    </revision>
    <revision>
      <id>3005</id>
      <parentid>3004</parentid>
      <timestamp>2013-08-10T19:24:08Z</timestamp>
      <contributor>
        <username>Jbjoy</username>
        <id>46</id>
      </contributor>
      <model>wikitext</model>
      <format>text/x-wiki</format>
      <text xml:space="preserve" bytes="12577">&lt;center&gt;&lt;big&gt;This is a draft in progress that has not yet been submitted to PLoS Computational Biology.&lt;/big&gt;&lt;/center&gt;
----
'''Jeffrey B. Joy&lt;sup&gt;1&lt;/sup&gt;, Rosemary M. McCloskey&lt;sup&gt;1&lt;/sup&gt;, Richard H. Liang&lt;sup&gt;1&lt;/sup&gt;, Art F. Y. Poon&lt;sup&gt;1&lt;/sup&gt;'''

&lt;sup&gt;1&lt;/sup&gt;BC Centre for Excellence in HIV/AIDS, Vancouver, Canada.

----

'''Ancestral reconstruction''' is the extrapolation back in time from measured characteristics of individuals (or populations) to their common ancestors.  It is an important application of [[wp:phylogenetics|phylogenetics]], the reconstruction and study of the evolutionary relationships among individuals, populations or [[wp:species|species]] to their ancestors.  Ancestral reconstruction can be used to recover different kinds of ancestral character states, including: the [[wp:Nucleic acid sequence|genetic sequence]] (ancestral sequence reconstruction); [[wp:Peptide sequence|amino acid sequence]] of a [[wp:protein|protein]]; the composition of a [[wp:genome|genome]], e.g., gene order; a measurable characteristic of an organism ([[wp:Phenotype|phenotype]]); and the [[wp:species distribution|geographic range]] of an ancestral population or species (ancestral range reconstruction).

Ancestral reconstruction relies on a sufficiently realistic [[wp:Substitution model|model of evolution]] to accurately recover ancestral states.  No matter how well the model approximates the actual evolutionary history, however, one's ability to accurately reconstruct an ancestor deteriorates with increasing evolutionary time between that ancestor and its observed descendants.  Additionally, more realistic models of evolution are inevitably more complex and difficult to calculate.    Progress in the field of ancestral reconstruction has relied heavily on the [[wp:Moore's law|exponential growth of computing power]] and the concomitant development of efficient [[wp:Algorithm|computational algorithms]] (e.g., &lt;ref name=Pupko2000&gt;{{cite pmid|10833195}}&lt;/ref&gt;).  Methods of ancestral reconstruction are often applied to a given [[wp:Phylogeny|phylogenetic tree]] that has already been inferred from the same data.  While convenient, this approach has the disadvantage that its results are contingent on the accuracy of a single phylogenetic tree.  In contrast, some researchers&lt;ref name=Pagel04&gt;{{cite pmid|15545248}}&lt;/ref&gt; advocate a more computationally-intensive Bayesian approach that accounts for the uncertainty in tree reconstruction by evaluating ancestral reconstructions over many trees.

==History==

Attempts to focus a lens deep in time on characteristics of the past have a venerable history. Indeed, the concept of ancestral reconstruction is often credited to [[wp:Emile_Zuckerkandl|Emile Zuckerkandl]] and [[wp:Linus_Pauling|Linus Pauling]].  Motivated by the development of techniques for determining the [[wp:Peptide sequence|primary (amino acid) sequence]] of proteins by [[wp:Frederick_Sanger|Frederick Sanger]] in 1955 &lt;ref name=Sanger1951&gt;{{cite pmid|1197535}}&lt;/ref&gt;, Zuckerkandl and Pauling&lt;ref name=Zuckerkandl1963&gt;{{cite journal | author = Pauling L, Zuckerkand E, Henriksen T, Lövstad R | title = Chemical Paleogenetics: Molecular &quot;Restoration Studies&quot; of Extinct Forms of Life | journal = Acta Chemica Scandinavica | year = 1963 | volume = 17 | issue = supl. | pages = 9–16 | doi = 10.3891/acta.chem.scand.17s-0009 }}&lt;/ref&gt; postulated that such sequences could be used to infer not only the [[wp:Phylogenetics|phylogeny]] relating the observed protein sequences, but also the ancestral protein sequence at the earliest point (root) of this tree.  However, the idea of reconstructing ancestors from measurable biological characteristics had already been developing in the field of [[wp:Cladistics|cladistics]], one of the precursors of modern phylogenetics.  Cladistic methods, which appeared as early as 1901, infer the evolutionary relationships of species on the basis of the distribution of shared characteristics, of which some are inferred to be descended from common ancestors.

==Models==


===Discrete-state models===
Markov k-state 1 parameter model

Asymettrical Markov k-state 2 parameter model
===Continuous-state models===

Stable models of continuous character evolution
===Migration models===


==Methods and algorithms==

Ancestral reconstruction considers two main objects - a phylogenetic tree, which represents the evolutionary relationships between organisms, and a model of evolution, which describes the process by which changes occur along the branches of the tree. Thus, ancestral reconstruction can be thought of as a two-step process, first estimating a phylogenetic tree, and then using the tree and model to estimate states at internal nodes (ie. common ancestors). Some methods, such as parsimony, perform both these steps concurrently. On the other hand, both steps may be performed separately and with different methods, for example, by using Bayesian inference to estimate a phylogeny and maximum likelihood to reconstruct the ancestral states.

===Parsimony===

Parsimony attempts to find the phylogeny, and ancestral states, which minimize the total number of evolutionary changes. 

For example, consider the three species &quot;human&quot;, &quot;cat&quot;, and &quot;dog&quot;, and the characteristic &quot;number of legs&quot;. One possible scenario giving rise to these three species is that a common ancestor, &quot;A&quot;, possessing two legs, diverged into the species &quot;cat&quot; and another species, &quot;B&quot;, which also had two legs. Later, &quot;B&quot; diverged into &quot;human&quot; and &quot;dog&quot;. This scenario involves a total of two evolutionary changes in the characteristic &quot;number of legs&quot; -- one on the branch from &quot;A&quot; to &quot;cat&quot;, and one on the branch from &quot;B&quot; to &quot;dog&quot;.

An alternative scenario swaps the positions of &quot;cat&quot; and &quot;human&quot;, and supposes &quot;B&quot; had four legs. This reduces the total number of evolutionary changes to one -- namely, the transition from four legs to two along the branch from &quot;A&quot; to &quot;B&quot;. This scenario is more parsimonious than the first, since it involves fewer evolutionary changes. Note, however, that parsimony does not tell us whether &quot;A&quot; had two or four legs, as both possibilities involve the same number of changes.[[File:Parsimony_legs.png|500px|thumb|right|The right scenario is more parsimonious than the one on the left. Red lines represent evolutionary changes.]]

===Maximum likelihood===
Maximum likelihood (ML) methods of ancestral state reconstruction determine the set of ancestral states considering the full phylogenetic tree at once while also considering the length of the branches in the phylogenetic tree under a stochastic model of evolution&lt;ref&gt;Pagel, M. 1999. The maximum likelihood approach to reconstructing ancestral character states of discrete characters on phylogenies. Systematic Biology 48:612-622,&lt;/ref&gt;. Thus, ML methods determine the state that maximizes the probability of the states observed at the tips of the phylogenetic tree, given a model of evolution (as described above), while allowing the states at all other nodes to vary and incorporating the length of branches in the phylogenetic tree along which change occurs. 

===Bayesian inference===
Bayesian methods of ancestral state reconstruction seek to determine the set of ancestral states while considering not only the full phylogeny, branch lengths, and evolutionary model but also combining information about the uncertainty of the phylogenetic tree and uncertainty in the estimate of the ancestral state. These methods tend to use Markov chain Monte Carlo techniques for sampling phylogenetic trees and for investigating the parameters of a statistical model of trait evolution&lt;ref&gt;Pagel, M., A. Meade, and D. Barker. 2004. Bayesian estimation of ancestral character states on phylogenies. Systematic Biology 53:673-684.&lt;/ref&gt;.
==Examples==

===Diet Reconstruction in Galapagos finches===
Both phylogenetic and character data are available for the radiation of finches inhabiting the [[wp:Galapagos Islands|Galapagos Islands]]. These data allow testing of hypotheses concerning the timing and ordering of character state changes through time via ancestral state reconstruction. During the dry season the diets of the 13 species of [[wp:Darwin's Finches|Galapagos finches]] may be assorted into three broad diet categories, first those that consume grain like foods are considered “granivores”, those that ingest arthropods are termed “insectivores” and those that consume vegetation are classified as “folivores”&lt;ref name=&quot;Schluter&quot;&gt;Schluter, D., T. Price, A.O. Mooers, and D. Ludwig. 1997. Likelihood of ancestor states in adaptive radiation. Evolution 51:1699-1711.&lt;/ref&gt;. Dietary ancestral state reconstruction using maximum parsimony recover 2 major shifts from an insectivorous state: one to granivory, and one to folivory (Figure x). Maximum-likelihood ancestral state reconstruction recovers broadly similar results with one significant difference: the common ancestor of the tree finch (''[[wp:Camarhynchus|Camarhynchus]]'') and ground finch (''[[wp:Geospiza|Geospiza]]'') clades is most likely granivorous rather than insectivorous (as judged by parsimony; Figure x). In this case this difference between ancestral states returned by maximum parsimony and maximum likelihood likely occurs as a result of the fact that ML estimates consider branch lengths of the phylogenetic tree&lt;ref name=&quot;Schluter&quot;/&gt;.

===Opsin genes===

===Species ranges of chorus frogs===

===HIV epidemics and infections===


==Complications==

===Uncertainty in tree reconstruction===
The first step in a comparative analysis often involves ancestral state reconstruction. Such analyses are often conducted using a single best estimate of the phylogenetic relationships among the taxa under study or a single consensus (summary of a set of trees) tree. The underlying assumption of this strategy is that the single tree is the truest depiction of the relationships among the taxa and the lengths of the branches on the tree. In fact, it is vanishingly rare to know the true phylogenetic tree and branch lengths with a high degree of confidence. Since ancestral state reconstructions performed on varying topologies and/or varying branch lengths on a phylogenetic tree can often yield radically different results this is a serious complication for ancestral state reconstruction.

===Heterotachy===
Heterotachy - variation in the rate at which a given site in a gene sequence alignment evolves over time - biases inferences from models (such as those oft employed in ancestral state reconstruction) which assume rates of evolution are constant.

===Model misspecification===
Another consequence of heterotachy and heterogeneous rates of character state transitions is that the use of uniform-rate models in ancestral state reconstruction may often result in inaccurate inferences of ancestral states.

==Software==
There are many software packages available which can perform ancestral state reconstruction a selection is described below:

First there are a number of packages within the R statistical language which are capable of inferring ancestral states most notably: APE&lt;ref&gt;Paradis, E. 2006. Analysis of phylogenetics and evolution using R. New York, Springer. 211 pp.&lt;/ref&gt;  implements a variety of ancestral state reconstruction methods for both discrete and continuous characters. 

Hyphy&lt;ref&gt;Pond,S.L., S.D.W. Frost, and S.V. Muse. 2004. HyPhy: hypothesis testing using phylogenies. Bioinformatics 21:676-679&lt;/ref&gt; implements ancestral state and ancestral sequence reconstruction.

Mesquite&lt;ref&gt;Maddison, W.P., and D.R. Maddison. 2011. Mesquite: a modular system for evolutionary analysis. Version 2.75. http://mesquiteproject.org.&lt;/ref&gt; implements parsimony, maximum likelihood, and Bayesian methods of ancestral state reconstruction for both discrete and continuous characters and has several display methods for resulting reconstructions.

Bayes Traits&lt;ref&gt;Pagel, M.1999. Inferring the historical patterns of biological evolution. Nature 401:877-884.&lt;/ref&gt; is a computer package which performs analyses on discrete or continuous characters in a Bayesian framework and allows testing of hypotheses about models of evolution, ancestral states, and correlations among pairs of traits.

BEAST&lt;ref&gt;Drummond, A.J., Suchard, M.A., Xie, D. and Rambaut, A. 2012. Bayesian phylogenetics with BEAUti and the BEAST 1.7. Molecular Biology and Evolution 29:1969-73.&lt;/ref&gt; Also performs ancestral state and ancestral sequence reconstruction analyses.
==References==


&lt;references/&gt;

[[Category:PLoS Computational Biology drafts]]</text>
      <sha1>0vua71fiopll766e6yk1tbxo3mf4t36</sha1>
    </revision>
    <revision>
      <id>3006</id>
      <parentid>3005</parentid>
      <timestamp>2013-08-10T19:40:13Z</timestamp>
      <contributor>
        <username>Jbjoy</username>
        <id>46</id>
      </contributor>
      <model>wikitext</model>
      <format>text/x-wiki</format>
      <text xml:space="preserve" bytes="13308">&lt;center&gt;&lt;big&gt;This is a draft in progress that has not yet been submitted to PLoS Computational Biology.&lt;/big&gt;&lt;/center&gt;
----
'''Jeffrey B. Joy&lt;sup&gt;1&lt;/sup&gt;, Rosemary M. McCloskey&lt;sup&gt;1&lt;/sup&gt;, Richard H. Liang&lt;sup&gt;1&lt;/sup&gt;, Art F. Y. Poon&lt;sup&gt;1&lt;/sup&gt;'''

&lt;sup&gt;1&lt;/sup&gt;BC Centre for Excellence in HIV/AIDS, Vancouver, Canada.

----

'''Ancestral reconstruction''' is the extrapolation back in time from measured characteristics of individuals (or populations) to their common ancestors.  It is an important application of [[wp:phylogenetics|phylogenetics]], the reconstruction and study of the evolutionary relationships among individuals, populations or [[wp:species|species]] to their ancestors.  Ancestral reconstruction can be used to recover different kinds of ancestral character states, including: the [[wp:Nucleic acid sequence|genetic sequence]] (ancestral sequence reconstruction); [[wp:Peptide sequence|amino acid sequence]] of a [[wp:protein|protein]]; the composition of a [[wp:genome|genome]], e.g., gene order; a measurable characteristic of an organism ([[wp:Phenotype|phenotype]]); and the [[wp:species distribution|geographic range]] of an ancestral population or species (ancestral range reconstruction).

Ancestral reconstruction relies on a sufficiently realistic [[wp:Substitution model|model of evolution]] to accurately recover ancestral states.  No matter how well the model approximates the actual evolutionary history, however, one's ability to accurately reconstruct an ancestor deteriorates with increasing evolutionary time between that ancestor and its observed descendants.  Additionally, more realistic models of evolution are inevitably more complex and difficult to calculate.    Progress in the field of ancestral reconstruction has relied heavily on the [[wp:Moore's law|exponential growth of computing power]] and the concomitant development of efficient [[wp:Algorithm|computational algorithms]] (e.g., &lt;ref name=Pupko2000&gt;{{cite pmid|10833195}}&lt;/ref&gt;).  Methods of ancestral reconstruction are often applied to a given [[wp:Phylogeny|phylogenetic tree]] that has already been inferred from the same data.  While convenient, this approach has the disadvantage that its results are contingent on the accuracy of a single phylogenetic tree.  In contrast, some researchers&lt;ref name=Pagel04&gt;{{cite pmid|15545248}}&lt;/ref&gt; advocate a more computationally-intensive Bayesian approach that accounts for the uncertainty in tree reconstruction by evaluating ancestral reconstructions over many trees.

==History==

Attempts to focus a lens deep in time on characteristics of the past have a venerable history. Indeed, the concept of ancestral reconstruction is often credited to [[wp:Emile_Zuckerkandl|Emile Zuckerkandl]] and [[wp:Linus_Pauling|Linus Pauling]].  Motivated by the development of techniques for determining the [[wp:Peptide sequence|primary (amino acid) sequence]] of proteins by [[wp:Frederick_Sanger|Frederick Sanger]] in 1955 &lt;ref name=Sanger1951&gt;{{cite pmid|1197535}}&lt;/ref&gt;, Zuckerkandl and Pauling&lt;ref name=Zuckerkandl1963&gt;{{cite journal | author = Pauling L, Zuckerkand E, Henriksen T, Lövstad R | title = Chemical Paleogenetics: Molecular &quot;Restoration Studies&quot; of Extinct Forms of Life | journal = Acta Chemica Scandinavica | year = 1963 | volume = 17 | issue = supl. | pages = 9–16 | doi = 10.3891/acta.chem.scand.17s-0009 }}&lt;/ref&gt; postulated that such sequences could be used to infer not only the [[wp:Phylogenetics|phylogeny]] relating the observed protein sequences, but also the ancestral protein sequence at the earliest point (root) of this tree.  However, the idea of reconstructing ancestors from measurable biological characteristics had already been developing in the field of [[wp:Cladistics|cladistics]], one of the precursors of modern phylogenetics.  Cladistic methods, which appeared as early as 1901, infer the evolutionary relationships of species on the basis of the distribution of shared characteristics, of which some are inferred to be descended from common ancestors.

==Models==


===Discrete-state models===
Markov k-state 1 parameter model

Asymettrical Markov k-state 2 parameter model
===Continuous-state models===

Stable models of continuous character evolution
Continuous characters evolving on a phylogenetic tree are typically modelled under a one-dimensional Brownian motion process with a constant rate. Brownian motion models behave well for neutrally evolving characters however in reality character evolution may often depart from neutrality and gradualism. Stable models of continuous character evolution are a generalization of Brownian motion models which relaxes assumptions of neutrality and gradualism by considering increments to evolving characters to be drawn from a heavy-tailed stable. &lt;ref&gt;Elliot, M. and A.O. Mooers. 2013. Inferring ancestral states witout assuming neutrality or gradualism using a stable model of character evolution. arXiv:1302.5104 [q-bio.PE]&lt;/ref&gt;. 

===Migration models===


==Methods and algorithms==

Ancestral reconstruction considers two main objects - a phylogenetic tree, which represents the evolutionary relationships between organisms, and a model of evolution, which describes the process by which changes occur along the branches of the tree. Thus, ancestral reconstruction can be thought of as a two-step process, first estimating a phylogenetic tree, and then using the tree and model to estimate states at internal nodes (ie. common ancestors). Some methods, such as parsimony, perform both these steps concurrently. On the other hand, both steps may be performed separately and with different methods, for example, by using Bayesian inference to estimate a phylogeny and maximum likelihood to reconstruct the ancestral states.

===Parsimony===

Parsimony attempts to find the phylogeny, and ancestral states, which minimize the total number of evolutionary changes. 

For example, consider the three species &quot;human&quot;, &quot;cat&quot;, and &quot;dog&quot;, and the characteristic &quot;number of legs&quot;. One possible scenario giving rise to these three species is that a common ancestor, &quot;A&quot;, possessing two legs, diverged into the species &quot;cat&quot; and another species, &quot;B&quot;, which also had two legs. Later, &quot;B&quot; diverged into &quot;human&quot; and &quot;dog&quot;. This scenario involves a total of two evolutionary changes in the characteristic &quot;number of legs&quot; -- one on the branch from &quot;A&quot; to &quot;cat&quot;, and one on the branch from &quot;B&quot; to &quot;dog&quot;.

An alternative scenario swaps the positions of &quot;cat&quot; and &quot;human&quot;, and supposes &quot;B&quot; had four legs. This reduces the total number of evolutionary changes to one -- namely, the transition from four legs to two along the branch from &quot;A&quot; to &quot;B&quot;. This scenario is more parsimonious than the first, since it involves fewer evolutionary changes. Note, however, that parsimony does not tell us whether &quot;A&quot; had two or four legs, as both possibilities involve the same number of changes.[[File:Parsimony_legs.png|500px|thumb|right|The right scenario is more parsimonious than the one on the left. Red lines represent evolutionary changes.]]

===Maximum likelihood===
Maximum likelihood (ML) methods of ancestral state reconstruction determine the set of ancestral states considering the full phylogenetic tree at once while also considering the length of the branches in the phylogenetic tree under a stochastic model of evolution&lt;ref&gt;Pagel, M. 1999. The maximum likelihood approach to reconstructing ancestral character states of discrete characters on phylogenies. Systematic Biology 48:612-622,&lt;/ref&gt;. Thus, ML methods determine the state that maximizes the probability of the states observed at the tips of the phylogenetic tree, given a model of evolution (as described above), while allowing the states at all other nodes to vary and incorporating the length of branches in the phylogenetic tree along which change occurs. 

===Bayesian inference===
Bayesian methods of ancestral state reconstruction seek to determine the set of ancestral states while considering not only the full phylogeny, branch lengths, and evolutionary model but also combining information about the uncertainty of the phylogenetic tree and uncertainty in the estimate of the ancestral state. These methods tend to use Markov chain Monte Carlo techniques for sampling phylogenetic trees and for investigating the parameters of a statistical model of trait evolution&lt;ref&gt;Pagel, M., A. Meade, and D. Barker. 2004. Bayesian estimation of ancestral character states on phylogenies. Systematic Biology 53:673-684.&lt;/ref&gt;.
==Examples==

===Diet Reconstruction in Galapagos finches===
Both phylogenetic and character data are available for the radiation of finches inhabiting the [[wp:Galapagos Islands|Galapagos Islands]]. These data allow testing of hypotheses concerning the timing and ordering of character state changes through time via ancestral state reconstruction. During the dry season the diets of the 13 species of [[wp:Darwin's Finches|Galapagos finches]] may be assorted into three broad diet categories, first those that consume grain like foods are considered “granivores”, those that ingest arthropods are termed “insectivores” and those that consume vegetation are classified as “folivores”&lt;ref name=&quot;Schluter&quot;&gt;Schluter, D., T. Price, A.O. Mooers, and D. Ludwig. 1997. Likelihood of ancestor states in adaptive radiation. Evolution 51:1699-1711.&lt;/ref&gt;. Dietary ancestral state reconstruction using maximum parsimony recover 2 major shifts from an insectivorous state: one to granivory, and one to folivory (Figure x). Maximum-likelihood ancestral state reconstruction recovers broadly similar results with one significant difference: the common ancestor of the tree finch (''[[wp:Camarhynchus|Camarhynchus]]'') and ground finch (''[[wp:Geospiza|Geospiza]]'') clades is most likely granivorous rather than insectivorous (as judged by parsimony; Figure x). In this case this difference between ancestral states returned by maximum parsimony and maximum likelihood likely occurs as a result of the fact that ML estimates consider branch lengths of the phylogenetic tree&lt;ref name=&quot;Schluter&quot;/&gt;.

===Opsin genes===

===Species ranges of chorus frogs===

===HIV epidemics and infections===


==Complications==

===Uncertainty in tree reconstruction===
The first step in a comparative analysis often involves ancestral state reconstruction. Such analyses are often conducted using a single best estimate of the phylogenetic relationships among the taxa under study or a single consensus (summary of a set of trees) tree. The underlying assumption of this strategy is that the single tree is the truest depiction of the relationships among the taxa and the lengths of the branches on the tree. In fact, it is vanishingly rare to know the true phylogenetic tree and branch lengths with a high degree of confidence. Since ancestral state reconstructions performed on varying topologies and/or varying branch lengths on a phylogenetic tree can often yield radically different results this is a serious complication for ancestral state reconstruction.

===Heterotachy===
Heterotachy - variation in the rate at which a given site in a gene sequence alignment evolves over time - biases inferences from models (such as those oft employed in ancestral state reconstruction) which assume rates of evolution are constant.

===Model misspecification===
Another consequence of heterotachy and heterogeneous rates of character state transitions is that the use of uniform-rate models in ancestral state reconstruction may often result in inaccurate inferences of ancestral states.

==Software==
There are many software packages available which can perform ancestral state reconstruction a selection is described below:

First there are a number of packages within the R statistical language which are capable of inferring ancestral states most notably: APE&lt;ref&gt;Paradis, E. 2006. Analysis of phylogenetics and evolution using R. New York, Springer. 211 pp.&lt;/ref&gt;  implements a variety of ancestral state reconstruction methods for both discrete and continuous characters. 

Hyphy&lt;ref&gt;Pond,S.L., S.D.W. Frost, and S.V. Muse. 2004. HyPhy: hypothesis testing using phylogenies. Bioinformatics 21:676-679&lt;/ref&gt; implements ancestral state and ancestral sequence reconstruction.

Mesquite&lt;ref&gt;Maddison, W.P., and D.R. Maddison. 2011. Mesquite: a modular system for evolutionary analysis. Version 2.75. http://mesquiteproject.org.&lt;/ref&gt; implements parsimony, maximum likelihood, and Bayesian methods of ancestral state reconstruction for both discrete and continuous characters and has several display methods for resulting reconstructions.

Bayes Traits&lt;ref&gt;Pagel, M.1999. Inferring the historical patterns of biological evolution. Nature 401:877-884.&lt;/ref&gt; is a computer package which performs analyses on discrete or continuous characters in a Bayesian framework and allows testing of hypotheses about models of evolution, ancestral states, and correlations among pairs of traits.

BEAST&lt;ref&gt;Drummond, A.J., Suchard, M.A., Xie, D. and Rambaut, A. 2012. Bayesian phylogenetics with BEAUti and the BEAST 1.7. Molecular Biology and Evolution 29:1969-73.&lt;/ref&gt; Also performs ancestral state and ancestral sequence reconstruction analyses.
==References==


&lt;references/&gt;

[[Category:PLoS Computational Biology drafts]]</text>
      <sha1>ss4qtapcav12chg5zwpnqn4pwy30qwg</sha1>
    </revision>
    <revision>
      <id>3007</id>
      <parentid>3006</parentid>
      <timestamp>2013-08-10T19:47:57Z</timestamp>
      <contributor>
        <username>Jbjoy</username>
        <id>46</id>
      </contributor>
      <model>wikitext</model>
      <format>text/x-wiki</format>
      <text xml:space="preserve" bytes="13385">&lt;center&gt;&lt;big&gt;This is a draft in progress that has not yet been submitted to PLoS Computational Biology.&lt;/big&gt;&lt;/center&gt;
----
'''Jeffrey B. Joy&lt;sup&gt;1&lt;/sup&gt;, Rosemary M. McCloskey&lt;sup&gt;1&lt;/sup&gt;, Richard H. Liang&lt;sup&gt;1&lt;/sup&gt;, Art F. Y. Poon&lt;sup&gt;1&lt;/sup&gt;'''

&lt;sup&gt;1&lt;/sup&gt;BC Centre for Excellence in HIV/AIDS, Vancouver, Canada.

----

'''Ancestral reconstruction''' is the extrapolation back in time from measured characteristics of individuals (or populations) to their common ancestors.  It is an important application of [[wp:phylogenetics|phylogenetics]], the reconstruction and study of the evolutionary relationships among individuals, populations or [[wp:species|species]] to their ancestors.  Ancestral reconstruction can be used to recover different kinds of ancestral character states, including: the [[wp:Nucleic acid sequence|genetic sequence]] (ancestral sequence reconstruction); [[wp:Peptide sequence|amino acid sequence]] of a [[wp:protein|protein]]; the composition of a [[wp:genome|genome]], e.g., gene order; a measurable characteristic of an organism ([[wp:Phenotype|phenotype]]); and the [[wp:species distribution|geographic range]] of an ancestral population or species (ancestral range reconstruction).

Ancestral reconstruction relies on a sufficiently realistic [[wp:Substitution model|model of evolution]] to accurately recover ancestral states.  No matter how well the model approximates the actual evolutionary history, however, one's ability to accurately reconstruct an ancestor deteriorates with increasing evolutionary time between that ancestor and its observed descendants.  Additionally, more realistic models of evolution are inevitably more complex and difficult to calculate.    Progress in the field of ancestral reconstruction has relied heavily on the [[wp:Moore's law|exponential growth of computing power]] and the concomitant development of efficient [[wp:Algorithm|computational algorithms]] (e.g., &lt;ref name=Pupko2000&gt;{{cite pmid|10833195}}&lt;/ref&gt;).  Methods of ancestral reconstruction are often applied to a given [[wp:Phylogeny|phylogenetic tree]] that has already been inferred from the same data.  While convenient, this approach has the disadvantage that its results are contingent on the accuracy of a single phylogenetic tree.  In contrast, some researchers&lt;ref name=Pagel04&gt;{{cite pmid|15545248}}&lt;/ref&gt; advocate a more computationally-intensive Bayesian approach that accounts for the uncertainty in tree reconstruction by evaluating ancestral reconstructions over many trees.

==History==

Attempts to focus a lens deep in time on characteristics of the past have a venerable history. Indeed, the concept of ancestral reconstruction is often credited to [[wp:Emile_Zuckerkandl|Emile Zuckerkandl]] and [[wp:Linus_Pauling|Linus Pauling]].  Motivated by the development of techniques for determining the [[wp:Peptide sequence|primary (amino acid) sequence]] of proteins by [[wp:Frederick_Sanger|Frederick Sanger]] in 1955 &lt;ref name=Sanger1951&gt;{{cite pmid|1197535}}&lt;/ref&gt;, Zuckerkandl and Pauling&lt;ref name=Zuckerkandl1963&gt;{{cite journal | author = Pauling L, Zuckerkand E, Henriksen T, Lövstad R | title = Chemical Paleogenetics: Molecular &quot;Restoration Studies&quot; of Extinct Forms of Life | journal = Acta Chemica Scandinavica | year = 1963 | volume = 17 | issue = supl. | pages = 9–16 | doi = 10.3891/acta.chem.scand.17s-0009 }}&lt;/ref&gt; postulated that such sequences could be used to infer not only the [[wp:Phylogenetics|phylogeny]] relating the observed protein sequences, but also the ancestral protein sequence at the earliest point (root) of this tree.  However, the idea of reconstructing ancestors from measurable biological characteristics had already been developing in the field of [[wp:Cladistics|cladistics]], one of the precursors of modern phylogenetics.  Cladistic methods, which appeared as early as 1901, infer the evolutionary relationships of species on the basis of the distribution of shared characteristics, of which some are inferred to be descended from common ancestors.

==Models==


===Discrete-state models===
Markov k-state 1 parameter model

Asymettrical Markov k-state 2 parameter model
===Continuous-state models===
Brownian motion (one parameter ML)

Ohrnstein-Uhlenbeck (two parameter ML)


Stable models of continuous character evolution

Continuous characters evolving on a phylogenetic tree are typically modelled under a one-dimensional Brownian motion process with a constant rate. Brownian motion models behave well for neutrally evolving characters however in reality character evolution may often depart from neutrality and gradualism. Stable models of continuous character evolution are a generalization of Brownian motion models which relaxes assumptions of neutrality and gradualism by considering increments to evolving characters to be drawn from a heavy-tailed stable. &lt;ref&gt;Elliot, M. and A.O. Mooers. 2013. Inferring ancestral states witout assuming neutrality or gradualism using a stable model of character evolution. arXiv:1302.5104 [q-bio.PE]&lt;/ref&gt;. 

===Migration models===


==Methods and algorithms==

Ancestral reconstruction considers two main objects - a phylogenetic tree, which represents the evolutionary relationships between organisms, and a model of evolution, which describes the process by which changes occur along the branches of the tree. Thus, ancestral reconstruction can be thought of as a two-step process, first estimating a phylogenetic tree, and then using the tree and model to estimate states at internal nodes (ie. common ancestors). Some methods, such as parsimony, perform both these steps concurrently. On the other hand, both steps may be performed separately and with different methods, for example, by using Bayesian inference to estimate a phylogeny and maximum likelihood to reconstruct the ancestral states.

===Parsimony===

Parsimony attempts to find the phylogeny, and ancestral states, which minimize the total number of evolutionary changes. 

For example, consider the three species &quot;human&quot;, &quot;cat&quot;, and &quot;dog&quot;, and the characteristic &quot;number of legs&quot;. One possible scenario giving rise to these three species is that a common ancestor, &quot;A&quot;, possessing two legs, diverged into the species &quot;cat&quot; and another species, &quot;B&quot;, which also had two legs. Later, &quot;B&quot; diverged into &quot;human&quot; and &quot;dog&quot;. This scenario involves a total of two evolutionary changes in the characteristic &quot;number of legs&quot; -- one on the branch from &quot;A&quot; to &quot;cat&quot;, and one on the branch from &quot;B&quot; to &quot;dog&quot;.

An alternative scenario swaps the positions of &quot;cat&quot; and &quot;human&quot;, and supposes &quot;B&quot; had four legs. This reduces the total number of evolutionary changes to one -- namely, the transition from four legs to two along the branch from &quot;A&quot; to &quot;B&quot;. This scenario is more parsimonious than the first, since it involves fewer evolutionary changes. Note, however, that parsimony does not tell us whether &quot;A&quot; had two or four legs, as both possibilities involve the same number of changes.[[File:Parsimony_legs.png|500px|thumb|right|The right scenario is more parsimonious than the one on the left. Red lines represent evolutionary changes.]]

===Maximum likelihood===
Maximum likelihood (ML) methods of ancestral state reconstruction determine the set of ancestral states considering the full phylogenetic tree at once while also considering the length of the branches in the phylogenetic tree under a stochastic model of evolution&lt;ref&gt;Pagel, M. 1999. The maximum likelihood approach to reconstructing ancestral character states of discrete characters on phylogenies. Systematic Biology 48:612-622,&lt;/ref&gt;. Thus, ML methods determine the state that maximizes the probability of the states observed at the tips of the phylogenetic tree, given a model of evolution (as described above), while allowing the states at all other nodes to vary and incorporating the length of branches in the phylogenetic tree along which change occurs. 

===Bayesian inference===
Bayesian methods of ancestral state reconstruction seek to determine the set of ancestral states while considering not only the full phylogeny, branch lengths, and evolutionary model but also combining information about the uncertainty of the phylogenetic tree and uncertainty in the estimate of the ancestral state. These methods tend to use Markov chain Monte Carlo techniques for sampling phylogenetic trees and for investigating the parameters of a statistical model of trait evolution&lt;ref&gt;Pagel, M., A. Meade, and D. Barker. 2004. Bayesian estimation of ancestral character states on phylogenies. Systematic Biology 53:673-684.&lt;/ref&gt;.
==Examples==

===Diet Reconstruction in Galapagos finches===
Both phylogenetic and character data are available for the radiation of finches inhabiting the [[wp:Galapagos Islands|Galapagos Islands]]. These data allow testing of hypotheses concerning the timing and ordering of character state changes through time via ancestral state reconstruction. During the dry season the diets of the 13 species of [[wp:Darwin's Finches|Galapagos finches]] may be assorted into three broad diet categories, first those that consume grain like foods are considered “granivores”, those that ingest arthropods are termed “insectivores” and those that consume vegetation are classified as “folivores”&lt;ref name=&quot;Schluter&quot;&gt;Schluter, D., T. Price, A.O. Mooers, and D. Ludwig. 1997. Likelihood of ancestor states in adaptive radiation. Evolution 51:1699-1711.&lt;/ref&gt;. Dietary ancestral state reconstruction using maximum parsimony recover 2 major shifts from an insectivorous state: one to granivory, and one to folivory (Figure x). Maximum-likelihood ancestral state reconstruction recovers broadly similar results with one significant difference: the common ancestor of the tree finch (''[[wp:Camarhynchus|Camarhynchus]]'') and ground finch (''[[wp:Geospiza|Geospiza]]'') clades is most likely granivorous rather than insectivorous (as judged by parsimony; Figure x). In this case this difference between ancestral states returned by maximum parsimony and maximum likelihood likely occurs as a result of the fact that ML estimates consider branch lengths of the phylogenetic tree&lt;ref name=&quot;Schluter&quot;/&gt;.

===Opsin genes===

===Species ranges of chorus frogs===

===HIV epidemics and infections===


==Complications==

===Uncertainty in tree reconstruction===
The first step in a comparative analysis often involves ancestral state reconstruction. Such analyses are often conducted using a single best estimate of the phylogenetic relationships among the taxa under study or a single consensus (summary of a set of trees) tree. The underlying assumption of this strategy is that the single tree is the truest depiction of the relationships among the taxa and the lengths of the branches on the tree. In fact, it is vanishingly rare to know the true phylogenetic tree and branch lengths with a high degree of confidence. Since ancestral state reconstructions performed on varying topologies and/or varying branch lengths on a phylogenetic tree can often yield radically different results this is a serious complication for ancestral state reconstruction.

===Heterotachy===
Heterotachy - variation in the rate at which a given site in a gene sequence alignment evolves over time - biases inferences from models (such as those oft employed in ancestral state reconstruction) which assume rates of evolution are constant.

===Model misspecification===
Another consequence of heterotachy and heterogeneous rates of character state transitions is that the use of uniform-rate models in ancestral state reconstruction may often result in inaccurate inferences of ancestral states.

==Software==
There are many software packages available which can perform ancestral state reconstruction a selection is described below:

First there are a number of packages within the R statistical language which are capable of inferring ancestral states most notably: APE&lt;ref&gt;Paradis, E. 2006. Analysis of phylogenetics and evolution using R. New York, Springer. 211 pp.&lt;/ref&gt;  implements a variety of ancestral state reconstruction methods for both discrete and continuous characters. 

Hyphy&lt;ref&gt;Pond,S.L., S.D.W. Frost, and S.V. Muse. 2004. HyPhy: hypothesis testing using phylogenies. Bioinformatics 21:676-679&lt;/ref&gt; implements ancestral state and ancestral sequence reconstruction.

Mesquite&lt;ref&gt;Maddison, W.P., and D.R. Maddison. 2011. Mesquite: a modular system for evolutionary analysis. Version 2.75. http://mesquiteproject.org.&lt;/ref&gt; implements parsimony, maximum likelihood, and Bayesian methods of ancestral state reconstruction for both discrete and continuous characters and has several display methods for resulting reconstructions.

Bayes Traits&lt;ref&gt;Pagel, M.1999. Inferring the historical patterns of biological evolution. Nature 401:877-884.&lt;/ref&gt; is a computer package which performs analyses on discrete or continuous characters in a Bayesian framework and allows testing of hypotheses about models of evolution, ancestral states, and correlations among pairs of traits.

BEAST&lt;ref&gt;Drummond, A.J., Suchard, M.A., Xie, D. and Rambaut, A. 2012. Bayesian phylogenetics with BEAUti and the BEAST 1.7. Molecular Biology and Evolution 29:1969-73.&lt;/ref&gt; Also performs ancestral state and ancestral sequence reconstruction analyses.
==References==


&lt;references/&gt;

[[Category:PLoS Computational Biology drafts]]</text>
      <sha1>1ud8ul8vin5ktgm0igtk8gggiijxl6t</sha1>
    </revision>
    <revision>
      <id>3008</id>
      <parentid>3007</parentid>
      <timestamp>2013-08-10T21:36:57Z</timestamp>
      <contributor>
        <username>Jbjoy</username>
        <id>46</id>
      </contributor>
      <model>wikitext</model>
      <format>text/x-wiki</format>
      <text xml:space="preserve" bytes="13398">&lt;center&gt;&lt;big&gt;This is a draft in progress that has not yet been submitted to PLoS Computational Biology.&lt;/big&gt;&lt;/center&gt;
----
'''Jeffrey B. Joy&lt;sup&gt;1&lt;/sup&gt;, Rosemary M. McCloskey&lt;sup&gt;1&lt;/sup&gt;, Richard H. Liang&lt;sup&gt;1&lt;/sup&gt;, Art F. Y. Poon&lt;sup&gt;1&lt;/sup&gt;'''

&lt;sup&gt;1&lt;/sup&gt;BC Centre for Excellence in HIV/AIDS, Vancouver, Canada.

----

'''Ancestral reconstruction''' is the extrapolation back in time from measured characteristics of individuals (or populations) to their common ancestors.  It is an important application of [[wp:phylogenetics|phylogenetics]], the reconstruction and study of the evolutionary relationships among individuals, populations or [[wp:species|species]] to their ancestors.  Ancestral reconstruction can be used to recover different kinds of ancestral character states, including: the [[wp:Nucleic acid sequence|genetic sequence]] (ancestral sequence reconstruction); [[wp:Peptide sequence|amino acid sequence]] of a [[wp:protein|protein]]; the composition of a [[wp:genome|genome]], e.g., gene order; a measurable characteristic of an organism ([[wp:Phenotype|phenotype]]); and the [[wp:species distribution|geographic range]] of an ancestral population or species (ancestral range reconstruction).

Ancestral reconstruction relies on a sufficiently realistic [[wp:Substitution model|model of evolution]] to accurately recover ancestral states.  No matter how well the model approximates the actual evolutionary history, however, one's ability to accurately reconstruct an ancestor deteriorates with increasing evolutionary time between that ancestor and its observed descendants.  Additionally, more realistic models of evolution are inevitably more complex and difficult to calculate.    Progress in the field of ancestral reconstruction has relied heavily on the [[wp:Moore's law|exponential growth of computing power]] and the concomitant development of efficient [[wp:Algorithm|computational algorithms]] (e.g., &lt;ref name=Pupko2000&gt;{{cite pmid|10833195}}&lt;/ref&gt;).  Methods of ancestral reconstruction are often applied to a given [[wp:Phylogeny|phylogenetic tree]] that has already been inferred from the same data.  While convenient, this approach has the disadvantage that its results are contingent on the accuracy of a single phylogenetic tree.  In contrast, some researchers&lt;ref name=Pagel04&gt;{{cite pmid|15545248}}&lt;/ref&gt; advocate a more computationally-intensive Bayesian approach that accounts for the uncertainty in tree reconstruction by evaluating ancestral reconstructions over many trees.

==History==

Attempts to focus a lens deep in time on characteristics of the past have a venerable history. Indeed, the concept of ancestral reconstruction is often credited to [[wp:Emile_Zuckerkandl|Emile Zuckerkandl]] and [[wp:Linus_Pauling|Linus Pauling]].  Motivated by the development of techniques for determining the [[wp:Peptide sequence|primary (amino acid) sequence]] of proteins by [[wp:Frederick_Sanger|Frederick Sanger]] in 1955 &lt;ref name=Sanger1951&gt;{{cite pmid|1197535}}&lt;/ref&gt;, Zuckerkandl and Pauling&lt;ref name=Zuckerkandl1963&gt;{{cite journal | author = Pauling L, Zuckerkand E, Henriksen T, Lövstad R | title = Chemical Paleogenetics: Molecular &quot;Restoration Studies&quot; of Extinct Forms of Life | journal = Acta Chemica Scandinavica | year = 1963 | volume = 17 | issue = supl. | pages = 9–16 | doi = 10.3891/acta.chem.scand.17s-0009 }}&lt;/ref&gt; postulated that such sequences could be used to infer not only the [[wp:Phylogenetics|phylogeny]] relating the observed protein sequences, but also the ancestral protein sequence at the earliest point (root) of this tree.  However, the idea of reconstructing ancestors from measurable biological characteristics had already been developing in the field of [[wp:Cladistics|cladistics]], one of the precursors of modern phylogenetics.  Cladistic methods, which appeared as early as 1901, infer the evolutionary relationships of species on the basis of the distribution of shared characteristics, of which some are inferred to be descended from common ancestors.

==Models==


===Discrete-state models===
Markov k-state 1 parameter model

Asymettrical Markov k-state 2 parameter model
===Continuous-state models===
Brownian motion (one parameter ML)

Ohrnstein-Uhlenbeck (two parameter ML)


Stable models of continuous character evolution

Continuous characters evolving on a phylogenetic tree are typically modelled under a one-dimensional Brownian motion process with a constant rate. Brownian motion models behave well for neutrally evolving characters however in reality character evolution may often depart from neutrality and gradualism. Stable models of continuous character evolution are a generalization of Brownian motion models which relaxes assumptions of neutrality and gradualism by considering increments to evolving characters to be drawn from a heavy-tailed stable distribution. &lt;ref&gt;Elliot, M. and A.O. Mooers. 2013. Inferring ancestral states witout assuming neutrality or gradualism using a stable model of character evolution. arXiv:1302.5104 [q-bio.PE]&lt;/ref&gt;. 

===Migration models===


==Methods and algorithms==

Ancestral reconstruction considers two main objects - a phylogenetic tree, which represents the evolutionary relationships between organisms, and a model of evolution, which describes the process by which changes occur along the branches of the tree. Thus, ancestral reconstruction can be thought of as a two-step process, first estimating a phylogenetic tree, and then using the tree and model to estimate states at internal nodes (ie. common ancestors). Some methods, such as parsimony, perform both these steps concurrently. On the other hand, both steps may be performed separately and with different methods, for example, by using Bayesian inference to estimate a phylogeny and maximum likelihood to reconstruct the ancestral states.

===Parsimony===

Parsimony attempts to find the phylogeny, and ancestral states, which minimize the total number of evolutionary changes. 

For example, consider the three species &quot;human&quot;, &quot;cat&quot;, and &quot;dog&quot;, and the characteristic &quot;number of legs&quot;. One possible scenario giving rise to these three species is that a common ancestor, &quot;A&quot;, possessing two legs, diverged into the species &quot;cat&quot; and another species, &quot;B&quot;, which also had two legs. Later, &quot;B&quot; diverged into &quot;human&quot; and &quot;dog&quot;. This scenario involves a total of two evolutionary changes in the characteristic &quot;number of legs&quot; -- one on the branch from &quot;A&quot; to &quot;cat&quot;, and one on the branch from &quot;B&quot; to &quot;dog&quot;.

An alternative scenario swaps the positions of &quot;cat&quot; and &quot;human&quot;, and supposes &quot;B&quot; had four legs. This reduces the total number of evolutionary changes to one -- namely, the transition from four legs to two along the branch from &quot;A&quot; to &quot;B&quot;. This scenario is more parsimonious than the first, since it involves fewer evolutionary changes. Note, however, that parsimony does not tell us whether &quot;A&quot; had two or four legs, as both possibilities involve the same number of changes.[[File:Parsimony_legs.png|500px|thumb|right|The right scenario is more parsimonious than the one on the left. Red lines represent evolutionary changes.]]

===Maximum likelihood===
Maximum likelihood (ML) methods of ancestral state reconstruction determine the set of ancestral states considering the full phylogenetic tree at once while also considering the length of the branches in the phylogenetic tree under a stochastic model of evolution&lt;ref&gt;Pagel, M. 1999. The maximum likelihood approach to reconstructing ancestral character states of discrete characters on phylogenies. Systematic Biology 48:612-622,&lt;/ref&gt;. Thus, ML methods determine the state that maximizes the probability of the states observed at the tips of the phylogenetic tree, given a model of evolution (as described above), while allowing the states at all other nodes to vary and incorporating the length of branches in the phylogenetic tree along which change occurs. 

===Bayesian inference===
Bayesian methods of ancestral state reconstruction seek to determine the set of ancestral states while considering not only the full phylogeny, branch lengths, and evolutionary model but also combining information about the uncertainty of the phylogenetic tree and uncertainty in the estimate of the ancestral state. These methods tend to use Markov chain Monte Carlo techniques for sampling phylogenetic trees and for investigating the parameters of a statistical model of trait evolution&lt;ref&gt;Pagel, M., A. Meade, and D. Barker. 2004. Bayesian estimation of ancestral character states on phylogenies. Systematic Biology 53:673-684.&lt;/ref&gt;.
==Examples==

===Diet Reconstruction in Galapagos finches===
Both phylogenetic and character data are available for the radiation of finches inhabiting the [[wp:Galapagos Islands|Galapagos Islands]]. These data allow testing of hypotheses concerning the timing and ordering of character state changes through time via ancestral state reconstruction. During the dry season the diets of the 13 species of [[wp:Darwin's Finches|Galapagos finches]] may be assorted into three broad diet categories, first those that consume grain like foods are considered “granivores”, those that ingest arthropods are termed “insectivores” and those that consume vegetation are classified as “folivores”&lt;ref name=&quot;Schluter&quot;&gt;Schluter, D., T. Price, A.O. Mooers, and D. Ludwig. 1997. Likelihood of ancestor states in adaptive radiation. Evolution 51:1699-1711.&lt;/ref&gt;. Dietary ancestral state reconstruction using maximum parsimony recover 2 major shifts from an insectivorous state: one to granivory, and one to folivory (Figure x). Maximum-likelihood ancestral state reconstruction recovers broadly similar results with one significant difference: the common ancestor of the tree finch (''[[wp:Camarhynchus|Camarhynchus]]'') and ground finch (''[[wp:Geospiza|Geospiza]]'') clades is most likely granivorous rather than insectivorous (as judged by parsimony; Figure x). In this case this difference between ancestral states returned by maximum parsimony and maximum likelihood likely occurs as a result of the fact that ML estimates consider branch lengths of the phylogenetic tree&lt;ref name=&quot;Schluter&quot;/&gt;.

===Opsin genes===

===Species ranges of chorus frogs===

===HIV epidemics and infections===


==Complications==

===Uncertainty in tree reconstruction===
The first step in a comparative analysis often involves ancestral state reconstruction. Such analyses are often conducted using a single best estimate of the phylogenetic relationships among the taxa under study or a single consensus (summary of a set of trees) tree. The underlying assumption of this strategy is that the single tree is the truest depiction of the relationships among the taxa and the lengths of the branches on the tree. In fact, it is vanishingly rare to know the true phylogenetic tree and branch lengths with a high degree of confidence. Since ancestral state reconstructions performed on varying topologies and/or varying branch lengths on a phylogenetic tree can often yield radically different results this is a serious complication for ancestral state reconstruction.

===Heterotachy===
Heterotachy - variation in the rate at which a given site in a gene sequence alignment evolves over time - biases inferences from models (such as those oft employed in ancestral state reconstruction) which assume rates of evolution are constant.

===Model misspecification===
Another consequence of heterotachy and heterogeneous rates of character state transitions is that the use of uniform-rate models in ancestral state reconstruction may often result in inaccurate inferences of ancestral states.

==Software==
There are many software packages available which can perform ancestral state reconstruction a selection is described below:

First there are a number of packages within the R statistical language which are capable of inferring ancestral states most notably: APE&lt;ref&gt;Paradis, E. 2006. Analysis of phylogenetics and evolution using R. New York, Springer. 211 pp.&lt;/ref&gt;  implements a variety of ancestral state reconstruction methods for both discrete and continuous characters. 

Hyphy&lt;ref&gt;Pond,S.L., S.D.W. Frost, and S.V. Muse. 2004. HyPhy: hypothesis testing using phylogenies. Bioinformatics 21:676-679&lt;/ref&gt; implements ancestral state and ancestral sequence reconstruction.

Mesquite&lt;ref&gt;Maddison, W.P., and D.R. Maddison. 2011. Mesquite: a modular system for evolutionary analysis. Version 2.75. http://mesquiteproject.org.&lt;/ref&gt; implements parsimony, maximum likelihood, and Bayesian methods of ancestral state reconstruction for both discrete and continuous characters and has several display methods for resulting reconstructions.

Bayes Traits&lt;ref&gt;Pagel, M.1999. Inferring the historical patterns of biological evolution. Nature 401:877-884.&lt;/ref&gt; is a computer package which performs analyses on discrete or continuous characters in a Bayesian framework and allows testing of hypotheses about models of evolution, ancestral states, and correlations among pairs of traits.

BEAST&lt;ref&gt;Drummond, A.J., Suchard, M.A., Xie, D. and Rambaut, A. 2012. Bayesian phylogenetics with BEAUti and the BEAST 1.7. Molecular Biology and Evolution 29:1969-73.&lt;/ref&gt; Also performs ancestral state and ancestral sequence reconstruction analyses.
==References==


&lt;references/&gt;

[[Category:PLoS Computational Biology drafts]]</text>
      <sha1>75hfrjnvrbnu4ko6ug8nk8chfdsgoz5</sha1>
    </revision>
    <revision>
      <id>3009</id>
      <parentid>3008</parentid>
      <timestamp>2013-08-11T04:46:39Z</timestamp>
      <contributor>
        <username>Artpoon</username>
        <id>47</id>
      </contributor>
      <comment>/* Software */</comment>
      <model>wikitext</model>
      <format>text/x-wiki</format>
      <text xml:space="preserve" bytes="13772">&lt;center&gt;&lt;big&gt;This is a draft in progress that has not yet been submitted to PLoS Computational Biology.&lt;/big&gt;&lt;/center&gt;
----
'''Jeffrey B. Joy&lt;sup&gt;1&lt;/sup&gt;, Rosemary M. McCloskey&lt;sup&gt;1&lt;/sup&gt;, Richard H. Liang&lt;sup&gt;1&lt;/sup&gt;, Art F. Y. Poon&lt;sup&gt;1&lt;/sup&gt;'''

&lt;sup&gt;1&lt;/sup&gt;BC Centre for Excellence in HIV/AIDS, Vancouver, Canada.

----

'''Ancestral reconstruction''' is the extrapolation back in time from measured characteristics of individuals (or populations) to their common ancestors.  It is an important application of [[wp:phylogenetics|phylogenetics]], the reconstruction and study of the evolutionary relationships among individuals, populations or [[wp:species|species]] to their ancestors.  Ancestral reconstruction can be used to recover different kinds of ancestral character states, including: the [[wp:Nucleic acid sequence|genetic sequence]] (ancestral sequence reconstruction); [[wp:Peptide sequence|amino acid sequence]] of a [[wp:protein|protein]]; the composition of a [[wp:genome|genome]], e.g., gene order; a measurable characteristic of an organism ([[wp:Phenotype|phenotype]]); and the [[wp:species distribution|geographic range]] of an ancestral population or species (ancestral range reconstruction).

Ancestral reconstruction relies on a sufficiently realistic [[wp:Substitution model|model of evolution]] to accurately recover ancestral states.  No matter how well the model approximates the actual evolutionary history, however, one's ability to accurately reconstruct an ancestor deteriorates with increasing evolutionary time between that ancestor and its observed descendants.  Additionally, more realistic models of evolution are inevitably more complex and difficult to calculate.    Progress in the field of ancestral reconstruction has relied heavily on the [[wp:Moore's law|exponential growth of computing power]] and the concomitant development of efficient [[wp:Algorithm|computational algorithms]] (e.g., &lt;ref name=Pupko2000&gt;{{cite pmid|10833195}}&lt;/ref&gt;).  Methods of ancestral reconstruction are often applied to a given [[wp:Phylogeny|phylogenetic tree]] that has already been inferred from the same data.  While convenient, this approach has the disadvantage that its results are contingent on the accuracy of a single phylogenetic tree.  In contrast, some researchers&lt;ref name=Pagel04&gt;{{cite pmid|15545248}}&lt;/ref&gt; advocate a more computationally-intensive Bayesian approach that accounts for the uncertainty in tree reconstruction by evaluating ancestral reconstructions over many trees.

==History==

Attempts to focus a lens deep in time on characteristics of the past have a venerable history. Indeed, the concept of ancestral reconstruction is often credited to [[wp:Emile_Zuckerkandl|Emile Zuckerkandl]] and [[wp:Linus_Pauling|Linus Pauling]].  Motivated by the development of techniques for determining the [[wp:Peptide sequence|primary (amino acid) sequence]] of proteins by [[wp:Frederick_Sanger|Frederick Sanger]] in 1955 &lt;ref name=Sanger1951&gt;{{cite pmid|1197535}}&lt;/ref&gt;, Zuckerkandl and Pauling&lt;ref name=Zuckerkandl1963&gt;{{cite journal | author = Pauling L, Zuckerkand E, Henriksen T, Lövstad R | title = Chemical Paleogenetics: Molecular &quot;Restoration Studies&quot; of Extinct Forms of Life | journal = Acta Chemica Scandinavica | year = 1963 | volume = 17 | issue = supl. | pages = 9–16 | doi = 10.3891/acta.chem.scand.17s-0009 }}&lt;/ref&gt; postulated that such sequences could be used to infer not only the [[wp:Phylogenetics|phylogeny]] relating the observed protein sequences, but also the ancestral protein sequence at the earliest point (root) of this tree.  However, the idea of reconstructing ancestors from measurable biological characteristics had already been developing in the field of [[wp:Cladistics|cladistics]], one of the precursors of modern phylogenetics.  Cladistic methods, which appeared as early as 1901, infer the evolutionary relationships of species on the basis of the distribution of shared characteristics, of which some are inferred to be descended from common ancestors.

==Models==


===Discrete-state models===
Markov k-state 1 parameter model

Asymettrical Markov k-state 2 parameter model
===Continuous-state models===
Brownian motion (one parameter ML)

Ohrnstein-Uhlenbeck (two parameter ML)


Stable models of continuous character evolution

Continuous characters evolving on a phylogenetic tree are typically modelled under a one-dimensional Brownian motion process with a constant rate. Brownian motion models behave well for neutrally evolving characters however in reality character evolution may often depart from neutrality and gradualism. Stable models of continuous character evolution are a generalization of Brownian motion models which relaxes assumptions of neutrality and gradualism by considering increments to evolving characters to be drawn from a heavy-tailed stable distribution. &lt;ref&gt;Elliot, M. and A.O. Mooers. 2013. Inferring ancestral states witout assuming neutrality or gradualism using a stable model of character evolution. arXiv:1302.5104 [q-bio.PE]&lt;/ref&gt;. 

===Migration models===


==Methods and algorithms==

Ancestral reconstruction considers two main objects - a phylogenetic tree, which represents the evolutionary relationships between organisms, and a model of evolution, which describes the process by which changes occur along the branches of the tree. Thus, ancestral reconstruction can be thought of as a two-step process, first estimating a phylogenetic tree, and then using the tree and model to estimate states at internal nodes (ie. common ancestors). Some methods, such as parsimony, perform both these steps concurrently. On the other hand, both steps may be performed separately and with different methods, for example, by using Bayesian inference to estimate a phylogeny and maximum likelihood to reconstruct the ancestral states.

===Parsimony===

Parsimony attempts to find the phylogeny, and ancestral states, which minimize the total number of evolutionary changes. 

For example, consider the three species &quot;human&quot;, &quot;cat&quot;, and &quot;dog&quot;, and the characteristic &quot;number of legs&quot;. One possible scenario giving rise to these three species is that a common ancestor, &quot;A&quot;, possessing two legs, diverged into the species &quot;cat&quot; and another species, &quot;B&quot;, which also had two legs. Later, &quot;B&quot; diverged into &quot;human&quot; and &quot;dog&quot;. This scenario involves a total of two evolutionary changes in the characteristic &quot;number of legs&quot; -- one on the branch from &quot;A&quot; to &quot;cat&quot;, and one on the branch from &quot;B&quot; to &quot;dog&quot;.

An alternative scenario swaps the positions of &quot;cat&quot; and &quot;human&quot;, and supposes &quot;B&quot; had four legs. This reduces the total number of evolutionary changes to one -- namely, the transition from four legs to two along the branch from &quot;A&quot; to &quot;B&quot;. This scenario is more parsimonious than the first, since it involves fewer evolutionary changes. Note, however, that parsimony does not tell us whether &quot;A&quot; had two or four legs, as both possibilities involve the same number of changes.[[File:Parsimony_legs.png|500px|thumb|right|The right scenario is more parsimonious than the one on the left. Red lines represent evolutionary changes.]]

===Maximum likelihood===
Maximum likelihood (ML) methods of ancestral state reconstruction determine the set of ancestral states considering the full phylogenetic tree at once while also considering the length of the branches in the phylogenetic tree under a stochastic model of evolution&lt;ref&gt;Pagel, M. 1999. The maximum likelihood approach to reconstructing ancestral character states of discrete characters on phylogenies. Systematic Biology 48:612-622,&lt;/ref&gt;. Thus, ML methods determine the state that maximizes the probability of the states observed at the tips of the phylogenetic tree, given a model of evolution (as described above), while allowing the states at all other nodes to vary and incorporating the length of branches in the phylogenetic tree along which change occurs. 

===Bayesian inference===
Bayesian methods of ancestral state reconstruction seek to determine the set of ancestral states while considering not only the full phylogeny, branch lengths, and evolutionary model but also combining information about the uncertainty of the phylogenetic tree and uncertainty in the estimate of the ancestral state. These methods tend to use Markov chain Monte Carlo techniques for sampling phylogenetic trees and for investigating the parameters of a statistical model of trait evolution&lt;ref&gt;Pagel, M., A. Meade, and D. Barker. 2004. Bayesian estimation of ancestral character states on phylogenies. Systematic Biology 53:673-684.&lt;/ref&gt;.
==Examples==

===Diet Reconstruction in Galapagos finches===
Both phylogenetic and character data are available for the radiation of finches inhabiting the [[wp:Galapagos Islands|Galapagos Islands]]. These data allow testing of hypotheses concerning the timing and ordering of character state changes through time via ancestral state reconstruction. During the dry season the diets of the 13 species of [[wp:Darwin's Finches|Galapagos finches]] may be assorted into three broad diet categories, first those that consume grain like foods are considered “granivores”, those that ingest arthropods are termed “insectivores” and those that consume vegetation are classified as “folivores”&lt;ref name=&quot;Schluter&quot;&gt;Schluter, D., T. Price, A.O. Mooers, and D. Ludwig. 1997. Likelihood of ancestor states in adaptive radiation. Evolution 51:1699-1711.&lt;/ref&gt;. Dietary ancestral state reconstruction using maximum parsimony recover 2 major shifts from an insectivorous state: one to granivory, and one to folivory (Figure x). Maximum-likelihood ancestral state reconstruction recovers broadly similar results with one significant difference: the common ancestor of the tree finch (''[[wp:Camarhynchus|Camarhynchus]]'') and ground finch (''[[wp:Geospiza|Geospiza]]'') clades is most likely granivorous rather than insectivorous (as judged by parsimony; Figure x). In this case this difference between ancestral states returned by maximum parsimony and maximum likelihood likely occurs as a result of the fact that ML estimates consider branch lengths of the phylogenetic tree&lt;ref name=&quot;Schluter&quot;/&gt;.

===Opsin genes===

===Species ranges of chorus frogs===

===HIV epidemics and infections===


==Complications==

===Uncertainty in tree reconstruction===
The first step in a comparative analysis often involves ancestral state reconstruction. Such analyses are often conducted using a single best estimate of the phylogenetic relationships among the taxa under study or a single consensus (summary of a set of trees) tree. The underlying assumption of this strategy is that the single tree is the truest depiction of the relationships among the taxa and the lengths of the branches on the tree. In fact, it is vanishingly rare to know the true phylogenetic tree and branch lengths with a high degree of confidence. Since ancestral state reconstructions performed on varying topologies and/or varying branch lengths on a phylogenetic tree can often yield radically different results this is a serious complication for ancestral state reconstruction.

===Heterotachy===
Heterotachy - variation in the rate at which a given site in a gene sequence alignment evolves over time - biases inferences from models (such as those oft employed in ancestral state reconstruction) which assume rates of evolution are constant.

===Model misspecification===
Another consequence of heterotachy and heterogeneous rates of character state transitions is that the use of uniform-rate models in ancestral state reconstruction may often result in inaccurate inferences of ancestral states.

==Software==
There are many software packages available which can perform ancestral state reconstruction a selection is described below:

First there are a number of packages within the R statistical language which are capable of inferring ancestral states most notably: APE&lt;ref&gt;Paradis, E. 2006. Analysis of phylogenetics and evolution using R. New York, Springer. 211 pp.&lt;/ref&gt;  implements a variety of ancestral state reconstruction methods for both discrete and continuous characters. 

[[wp:HYPHY_(software) | HyPhy]]&lt;ref&gt;Pond,S.L., S.D.W. Frost, and S.V. Muse. 2004. HyPhy: hypothesis testing using phylogenies. Bioinformatics 21:676-679&lt;/ref&gt; is a modular software package for hypothesis testing using phylogenies in a maximum likelihood framework.  It features a graphical user interface and a versatile batch language for customizing models of sequence evolution.  HyPhy implements a fast joint likelihood method of ancestral sequence reconstruction that can be readily adapted to reconstructing discrete ancestral character states or geographic ranges.

Mesquite&lt;ref&gt;Maddison, W.P., and D.R. Maddison. 2011. Mesquite: a modular system for evolutionary analysis. Version 2.75. http://mesquiteproject.org.&lt;/ref&gt; implements parsimony, maximum likelihood, and Bayesian methods of ancestral state reconstruction for both discrete and continuous characters and has several display methods for resulting reconstructions.

Bayes Traits&lt;ref&gt;Pagel, M.1999. Inferring the historical patterns of biological evolution. Nature 401:877-884.&lt;/ref&gt; is a computer package which performs analyses on discrete or continuous characters in a Bayesian framework and allows testing of hypotheses about models of evolution, ancestral states, and correlations among pairs of traits.

BEAST&lt;ref&gt;Drummond, A.J., Suchard, M.A., Xie, D. and Rambaut, A. 2012. Bayesian phylogenetics with BEAUti and the BEAST 1.7. Molecular Biology and Evolution 29:1969-73.&lt;/ref&gt; Also performs ancestral state and ancestral sequence reconstruction analyses.

==References==


&lt;references/&gt;

[[Category:PLoS Computational Biology drafts]]</text>
      <sha1>a4js2aivd21956orua7qvdhre5c81z4</sha1>
    </revision>
    <revision>
      <id>3010</id>
      <parentid>3009</parentid>
      <timestamp>2013-08-11T04:47:22Z</timestamp>
      <contributor>
        <username>Artpoon</username>
        <id>47</id>
      </contributor>
      <minor/>
      <comment>/* Software */</comment>
      <model>wikitext</model>
      <format>text/x-wiki</format>
      <text xml:space="preserve" bytes="13820">&lt;center&gt;&lt;big&gt;This is a draft in progress that has not yet been submitted to PLoS Computational Biology.&lt;/big&gt;&lt;/center&gt;
----
'''Jeffrey B. Joy&lt;sup&gt;1&lt;/sup&gt;, Rosemary M. McCloskey&lt;sup&gt;1&lt;/sup&gt;, Richard H. Liang&lt;sup&gt;1&lt;/sup&gt;, Art F. Y. Poon&lt;sup&gt;1&lt;/sup&gt;'''

&lt;sup&gt;1&lt;/sup&gt;BC Centre for Excellence in HIV/AIDS, Vancouver, Canada.

----

'''Ancestral reconstruction''' is the extrapolation back in time from measured characteristics of individuals (or populations) to their common ancestors.  It is an important application of [[wp:phylogenetics|phylogenetics]], the reconstruction and study of the evolutionary relationships among individuals, populations or [[wp:species|species]] to their ancestors.  Ancestral reconstruction can be used to recover different kinds of ancestral character states, including: the [[wp:Nucleic acid sequence|genetic sequence]] (ancestral sequence reconstruction); [[wp:Peptide sequence|amino acid sequence]] of a [[wp:protein|protein]]; the composition of a [[wp:genome|genome]], e.g., gene order; a measurable characteristic of an organism ([[wp:Phenotype|phenotype]]); and the [[wp:species distribution|geographic range]] of an ancestral population or species (ancestral range reconstruction).

Ancestral reconstruction relies on a sufficiently realistic [[wp:Substitution model|model of evolution]] to accurately recover ancestral states.  No matter how well the model approximates the actual evolutionary history, however, one's ability to accurately reconstruct an ancestor deteriorates with increasing evolutionary time between that ancestor and its observed descendants.  Additionally, more realistic models of evolution are inevitably more complex and difficult to calculate.    Progress in the field of ancestral reconstruction has relied heavily on the [[wp:Moore's law|exponential growth of computing power]] and the concomitant development of efficient [[wp:Algorithm|computational algorithms]] (e.g., &lt;ref name=Pupko2000&gt;{{cite pmid|10833195}}&lt;/ref&gt;).  Methods of ancestral reconstruction are often applied to a given [[wp:Phylogeny|phylogenetic tree]] that has already been inferred from the same data.  While convenient, this approach has the disadvantage that its results are contingent on the accuracy of a single phylogenetic tree.  In contrast, some researchers&lt;ref name=Pagel04&gt;{{cite pmid|15545248}}&lt;/ref&gt; advocate a more computationally-intensive Bayesian approach that accounts for the uncertainty in tree reconstruction by evaluating ancestral reconstructions over many trees.

==History==

Attempts to focus a lens deep in time on characteristics of the past have a venerable history. Indeed, the concept of ancestral reconstruction is often credited to [[wp:Emile_Zuckerkandl|Emile Zuckerkandl]] and [[wp:Linus_Pauling|Linus Pauling]].  Motivated by the development of techniques for determining the [[wp:Peptide sequence|primary (amino acid) sequence]] of proteins by [[wp:Frederick_Sanger|Frederick Sanger]] in 1955 &lt;ref name=Sanger1951&gt;{{cite pmid|1197535}}&lt;/ref&gt;, Zuckerkandl and Pauling&lt;ref name=Zuckerkandl1963&gt;{{cite journal | author = Pauling L, Zuckerkand E, Henriksen T, Lövstad R | title = Chemical Paleogenetics: Molecular &quot;Restoration Studies&quot; of Extinct Forms of Life | journal = Acta Chemica Scandinavica | year = 1963 | volume = 17 | issue = supl. | pages = 9–16 | doi = 10.3891/acta.chem.scand.17s-0009 }}&lt;/ref&gt; postulated that such sequences could be used to infer not only the [[wp:Phylogenetics|phylogeny]] relating the observed protein sequences, but also the ancestral protein sequence at the earliest point (root) of this tree.  However, the idea of reconstructing ancestors from measurable biological characteristics had already been developing in the field of [[wp:Cladistics|cladistics]], one of the precursors of modern phylogenetics.  Cladistic methods, which appeared as early as 1901, infer the evolutionary relationships of species on the basis of the distribution of shared characteristics, of which some are inferred to be descended from common ancestors.

==Models==


===Discrete-state models===
Markov k-state 1 parameter model

Asymettrical Markov k-state 2 parameter model
===Continuous-state models===
Brownian motion (one parameter ML)

Ohrnstein-Uhlenbeck (two parameter ML)


Stable models of continuous character evolution

Continuous characters evolving on a phylogenetic tree are typically modelled under a one-dimensional Brownian motion process with a constant rate. Brownian motion models behave well for neutrally evolving characters however in reality character evolution may often depart from neutrality and gradualism. Stable models of continuous character evolution are a generalization of Brownian motion models which relaxes assumptions of neutrality and gradualism by considering increments to evolving characters to be drawn from a heavy-tailed stable distribution. &lt;ref&gt;Elliot, M. and A.O. Mooers. 2013. Inferring ancestral states witout assuming neutrality or gradualism using a stable model of character evolution. arXiv:1302.5104 [q-bio.PE]&lt;/ref&gt;. 

===Migration models===


==Methods and algorithms==

Ancestral reconstruction considers two main objects - a phylogenetic tree, which represents the evolutionary relationships between organisms, and a model of evolution, which describes the process by which changes occur along the branches of the tree. Thus, ancestral reconstruction can be thought of as a two-step process, first estimating a phylogenetic tree, and then using the tree and model to estimate states at internal nodes (ie. common ancestors). Some methods, such as parsimony, perform both these steps concurrently. On the other hand, both steps may be performed separately and with different methods, for example, by using Bayesian inference to estimate a phylogeny and maximum likelihood to reconstruct the ancestral states.

===Parsimony===

Parsimony attempts to find the phylogeny, and ancestral states, which minimize the total number of evolutionary changes. 

For example, consider the three species &quot;human&quot;, &quot;cat&quot;, and &quot;dog&quot;, and the characteristic &quot;number of legs&quot;. One possible scenario giving rise to these three species is that a common ancestor, &quot;A&quot;, possessing two legs, diverged into the species &quot;cat&quot; and another species, &quot;B&quot;, which also had two legs. Later, &quot;B&quot; diverged into &quot;human&quot; and &quot;dog&quot;. This scenario involves a total of two evolutionary changes in the characteristic &quot;number of legs&quot; -- one on the branch from &quot;A&quot; to &quot;cat&quot;, and one on the branch from &quot;B&quot; to &quot;dog&quot;.

An alternative scenario swaps the positions of &quot;cat&quot; and &quot;human&quot;, and supposes &quot;B&quot; had four legs. This reduces the total number of evolutionary changes to one -- namely, the transition from four legs to two along the branch from &quot;A&quot; to &quot;B&quot;. This scenario is more parsimonious than the first, since it involves fewer evolutionary changes. Note, however, that parsimony does not tell us whether &quot;A&quot; had two or four legs, as both possibilities involve the same number of changes.[[File:Parsimony_legs.png|500px|thumb|right|The right scenario is more parsimonious than the one on the left. Red lines represent evolutionary changes.]]

===Maximum likelihood===
Maximum likelihood (ML) methods of ancestral state reconstruction determine the set of ancestral states considering the full phylogenetic tree at once while also considering the length of the branches in the phylogenetic tree under a stochastic model of evolution&lt;ref&gt;Pagel, M. 1999. The maximum likelihood approach to reconstructing ancestral character states of discrete characters on phylogenies. Systematic Biology 48:612-622,&lt;/ref&gt;. Thus, ML methods determine the state that maximizes the probability of the states observed at the tips of the phylogenetic tree, given a model of evolution (as described above), while allowing the states at all other nodes to vary and incorporating the length of branches in the phylogenetic tree along which change occurs. 

===Bayesian inference===
Bayesian methods of ancestral state reconstruction seek to determine the set of ancestral states while considering not only the full phylogeny, branch lengths, and evolutionary model but also combining information about the uncertainty of the phylogenetic tree and uncertainty in the estimate of the ancestral state. These methods tend to use Markov chain Monte Carlo techniques for sampling phylogenetic trees and for investigating the parameters of a statistical model of trait evolution&lt;ref&gt;Pagel, M., A. Meade, and D. Barker. 2004. Bayesian estimation of ancestral character states on phylogenies. Systematic Biology 53:673-684.&lt;/ref&gt;.
==Examples==

===Diet Reconstruction in Galapagos finches===
Both phylogenetic and character data are available for the radiation of finches inhabiting the [[wp:Galapagos Islands|Galapagos Islands]]. These data allow testing of hypotheses concerning the timing and ordering of character state changes through time via ancestral state reconstruction. During the dry season the diets of the 13 species of [[wp:Darwin's Finches|Galapagos finches]] may be assorted into three broad diet categories, first those that consume grain like foods are considered “granivores”, those that ingest arthropods are termed “insectivores” and those that consume vegetation are classified as “folivores”&lt;ref name=&quot;Schluter&quot;&gt;Schluter, D., T. Price, A.O. Mooers, and D. Ludwig. 1997. Likelihood of ancestor states in adaptive radiation. Evolution 51:1699-1711.&lt;/ref&gt;. Dietary ancestral state reconstruction using maximum parsimony recover 2 major shifts from an insectivorous state: one to granivory, and one to folivory (Figure x). Maximum-likelihood ancestral state reconstruction recovers broadly similar results with one significant difference: the common ancestor of the tree finch (''[[wp:Camarhynchus|Camarhynchus]]'') and ground finch (''[[wp:Geospiza|Geospiza]]'') clades is most likely granivorous rather than insectivorous (as judged by parsimony; Figure x). In this case this difference between ancestral states returned by maximum parsimony and maximum likelihood likely occurs as a result of the fact that ML estimates consider branch lengths of the phylogenetic tree&lt;ref name=&quot;Schluter&quot;/&gt;.

===Opsin genes===

===Species ranges of chorus frogs===

===HIV epidemics and infections===


==Complications==

===Uncertainty in tree reconstruction===
The first step in a comparative analysis often involves ancestral state reconstruction. Such analyses are often conducted using a single best estimate of the phylogenetic relationships among the taxa under study or a single consensus (summary of a set of trees) tree. The underlying assumption of this strategy is that the single tree is the truest depiction of the relationships among the taxa and the lengths of the branches on the tree. In fact, it is vanishingly rare to know the true phylogenetic tree and branch lengths with a high degree of confidence. Since ancestral state reconstructions performed on varying topologies and/or varying branch lengths on a phylogenetic tree can often yield radically different results this is a serious complication for ancestral state reconstruction.

===Heterotachy===
Heterotachy - variation in the rate at which a given site in a gene sequence alignment evolves over time - biases inferences from models (such as those oft employed in ancestral state reconstruction) which assume rates of evolution are constant.

===Model misspecification===
Another consequence of heterotachy and heterogeneous rates of character state transitions is that the use of uniform-rate models in ancestral state reconstruction may often result in inaccurate inferences of ancestral states.

==Software==
There are many software packages available which can perform ancestral state reconstruction a selection is described below:

First there are a number of packages within the R statistical language which are capable of inferring ancestral states most notably: APE&lt;ref&gt;Paradis, E. 2006. Analysis of phylogenetics and evolution using R. New York, Springer. 211 pp.&lt;/ref&gt;  implements a variety of ancestral state reconstruction methods for both discrete and continuous characters. 

[[wp:HYPHY_(software) | HyPhy]]&lt;ref&gt;Pond,S.L., S.D.W. Frost, and S.V. Muse. 2004. HyPhy: hypothesis testing using phylogenies. Bioinformatics 21:676-679&lt;/ref&gt; is a modular software package for hypothesis testing using phylogenies in a maximum likelihood framework.  It features a graphical user interface and a versatile batch language for customizing models of sequence evolution.  HyPhy implements a fast joint likelihood method of ancestral sequence reconstruction&lt;ref name=Pupko2000&gt;{{cite pmid|10833195}}&lt;/ref&gt; that can be readily adapted to reconstructing discrete ancestral character states or geographic ranges.

Mesquite&lt;ref&gt;Maddison, W.P., and D.R. Maddison. 2011. Mesquite: a modular system for evolutionary analysis. Version 2.75. http://mesquiteproject.org.&lt;/ref&gt; implements parsimony, maximum likelihood, and Bayesian methods of ancestral state reconstruction for both discrete and continuous characters and has several display methods for resulting reconstructions.

Bayes Traits&lt;ref&gt;Pagel, M.1999. Inferring the historical patterns of biological evolution. Nature 401:877-884.&lt;/ref&gt; is a computer package which performs analyses on discrete or continuous characters in a Bayesian framework and allows testing of hypotheses about models of evolution, ancestral states, and correlations among pairs of traits.

BEAST&lt;ref&gt;Drummond, A.J., Suchard, M.A., Xie, D. and Rambaut, A. 2012. Bayesian phylogenetics with BEAUti and the BEAST 1.7. Molecular Biology and Evolution 29:1969-73.&lt;/ref&gt; Also performs ancestral state and ancestral sequence reconstruction analyses.

==References==


&lt;references/&gt;

[[Category:PLoS Computational Biology drafts]]</text>
      <sha1>8fxi3edev3rs1n4hocwxai6ascceow2</sha1>
    </revision>
    <revision>
      <id>3011</id>
      <parentid>3010</parentid>
      <timestamp>2013-08-12T00:37:30Z</timestamp>
      <contributor>
        <username>Jbjoy</username>
        <id>46</id>
      </contributor>
      <model>wikitext</model>
      <format>text/x-wiki</format>
      <text xml:space="preserve" bytes="14092">&lt;center&gt;&lt;big&gt;This is a draft in progress that has not yet been submitted to PLoS Computational Biology.&lt;/big&gt;&lt;/center&gt;
----
'''Jeffrey B. Joy&lt;sup&gt;1&lt;/sup&gt;, Rosemary M. McCloskey&lt;sup&gt;1&lt;/sup&gt;, Richard H. Liang&lt;sup&gt;1&lt;/sup&gt;, Art F. Y. Poon&lt;sup&gt;1&lt;/sup&gt;'''

&lt;sup&gt;1&lt;/sup&gt;BC Centre for Excellence in HIV/AIDS, Vancouver, Canada.

----

'''Ancestral reconstruction''' is the extrapolation back in time from measured characteristics of individuals (or populations) to their common ancestors.  It is an important application of [[wp:phylogenetics|phylogenetics]], the reconstruction and study of the evolutionary relationships among individuals, populations or [[wp:species|species]] to their ancestors.  Ancestral reconstruction can be used to recover different kinds of ancestral character states, including: the [[wp:Nucleic acid sequence|genetic sequence]] (ancestral sequence reconstruction); [[wp:Peptide sequence|amino acid sequence]] of a [[wp:protein|protein]]; the composition of a [[wp:genome|genome]], e.g., gene order; a measurable characteristic of an organism ([[wp:Phenotype|phenotype]]); and the [[wp:species distribution|geographic range]] of an ancestral population or species (ancestral range reconstruction).

Ancestral reconstruction relies on a sufficiently realistic [[wp:Substitution model|model of evolution]] to accurately recover ancestral states.  No matter how well the model approximates the actual evolutionary history, however, one's ability to accurately reconstruct an ancestor deteriorates with increasing evolutionary time between that ancestor and its observed descendants.  Additionally, more realistic models of evolution are inevitably more complex and difficult to calculate.    Progress in the field of ancestral reconstruction has relied heavily on the [[wp:Moore's law|exponential growth of computing power]] and the concomitant development of efficient [[wp:Algorithm|computational algorithms]] (e.g., &lt;ref name=Pupko2000&gt;{{cite pmid|10833195}}&lt;/ref&gt;).  Methods of ancestral reconstruction are often applied to a given [[wp:Phylogeny|phylogenetic tree]] that has already been inferred from the same data.  While convenient, this approach has the disadvantage that its results are contingent on the accuracy of a single phylogenetic tree.  In contrast, some researchers&lt;ref name=Pagel04&gt;{{cite pmid|15545248}}&lt;/ref&gt; advocate a more computationally-intensive Bayesian approach that accounts for the uncertainty in tree reconstruction by evaluating ancestral reconstructions over many trees.

==History==

Attempts to focus a lens deep in time on characteristics of the past have a venerable history. Indeed, the concept of ancestral reconstruction is often credited to [[wp:Emile_Zuckerkandl|Emile Zuckerkandl]] and [[wp:Linus_Pauling|Linus Pauling]].  Motivated by the development of techniques for determining the [[wp:Peptide sequence|primary (amino acid) sequence]] of proteins by [[wp:Frederick_Sanger|Frederick Sanger]] in 1955 &lt;ref name=Sanger1951&gt;{{cite pmid|1197535}}&lt;/ref&gt;, Zuckerkandl and Pauling&lt;ref name=Zuckerkandl1963&gt;{{cite journal | author = Pauling L, Zuckerkand E, Henriksen T, Lövstad R | title = Chemical Paleogenetics: Molecular &quot;Restoration Studies&quot; of Extinct Forms of Life | journal = Acta Chemica Scandinavica | year = 1963 | volume = 17 | issue = supl. | pages = 9–16 | doi = 10.3891/acta.chem.scand.17s-0009 }}&lt;/ref&gt; postulated that such sequences could be used to infer not only the [[wp:Phylogenetics|phylogeny]] relating the observed protein sequences, but also the ancestral protein sequence at the earliest point (root) of this tree.  However, the idea of reconstructing ancestors from measurable biological characteristics had already been developing in the field of [[wp:Cladistics|cladistics]], one of the precursors of modern phylogenetics.  Cladistic methods, which appeared as early as 1901, infer the evolutionary relationships of species on the basis of the distribution of shared characteristics, of which some are inferred to be descended from common ancestors.

==Models==


===Discrete-state models===
Markov k-state 1 parameter model

Asymettrical Markov k-state 2 parameter model
===Continuous-state models===
Brownian motion (one parameter ML)

Ohrnstein-Uhlenbeck (two parameter ML)

Binary State Speciation and Extinction (BiSSE)

Stable models of continuous character evolution

Continuous characters evolving on a phylogenetic tree are typically modelled under a one-dimensional Brownian motion process with a constant rate. Brownian motion models behave well for neutrally evolving characters however in reality character evolution may often depart from neutrality and gradualism. Stable models of continuous character evolution are a generalization of Brownian motion models which relaxes assumptions of neutrality and gradualism by considering increments to evolving characters to be drawn from a heavy-tailed stable distribution. &lt;ref&gt;Elliot, M. and A.O. Mooers. 2013. Inferring ancestral states witout assuming neutrality or gradualism using a stable model of character evolution. arXiv:1302.5104 [q-bio.PE]&lt;/ref&gt;. 

===Migration models===


==Methods and algorithms==

Ancestral reconstruction considers two main objects - a phylogenetic tree, which represents the evolutionary relationships between organisms, and a model of evolution, which describes the process by which changes occur along the branches of the tree. Thus, ancestral reconstruction can be thought of as a two-step process, first estimating a phylogenetic tree, and then using the tree and model to estimate states at internal nodes (ie. common ancestors). Some methods, such as parsimony, perform both these steps concurrently. On the other hand, both steps may be performed separately and with different methods, for example, by using Bayesian inference to estimate a phylogeny and maximum likelihood to reconstruct the ancestral states.

===Parsimony===

Parsimony attempts to find the phylogeny, and ancestral states, which minimize the total number of evolutionary changes. 

For example, consider the three species &quot;human&quot;, &quot;cat&quot;, and &quot;dog&quot;, and the characteristic &quot;number of legs&quot;. One possible scenario giving rise to these three species is that a common ancestor, &quot;A&quot;, possessing two legs, diverged into the species &quot;cat&quot; and another species, &quot;B&quot;, which also had two legs. Later, &quot;B&quot; diverged into &quot;human&quot; and &quot;dog&quot;. This scenario involves a total of two evolutionary changes in the characteristic &quot;number of legs&quot; -- one on the branch from &quot;A&quot; to &quot;cat&quot;, and one on the branch from &quot;B&quot; to &quot;dog&quot;.

An alternative scenario swaps the positions of &quot;cat&quot; and &quot;human&quot;, and supposes &quot;B&quot; had four legs. This reduces the total number of evolutionary changes to one -- namely, the transition from four legs to two along the branch from &quot;A&quot; to &quot;B&quot;. This scenario is more parsimonious than the first, since it involves fewer evolutionary changes. Note, however, that parsimony does not tell us whether &quot;A&quot; had two or four legs, as both possibilities involve the same number of changes.[[File:Parsimony_legs.png|500px|thumb|right|The right scenario is more parsimonious than the one on the left. Red lines represent evolutionary changes.]]

===Maximum likelihood===
Maximum likelihood (ML) methods of ancestral state reconstruction determine the set of ancestral states considering the full phylogenetic tree at once while also considering the length of the branches in the phylogenetic tree under a stochastic model of evolution&lt;ref&gt;Pagel, M. 1999. The maximum likelihood approach to reconstructing ancestral character states of discrete characters on phylogenies. Systematic Biology 48:612-622,&lt;/ref&gt;. Thus, ML methods determine the state that maximizes the probability of the states observed at the tips of the phylogenetic tree, given a model of evolution (as described above), while allowing the states at all other nodes to vary and incorporating the length of branches in the phylogenetic tree along which change occurs. 

===Bayesian inference===
Bayesian methods of ancestral state reconstruction seek to determine the set of ancestral states while considering not only the full phylogeny, branch lengths, and evolutionary model but also combining information about the uncertainty of the phylogenetic tree and uncertainty in the estimate of the ancestral state. These methods tend to use Markov chain Monte Carlo techniques for sampling phylogenetic trees and for investigating the parameters of a statistical model of trait evolution&lt;ref&gt;Pagel, M., A. Meade, and D. Barker. 2004. Bayesian estimation of ancestral character states on phylogenies. Systematic Biology 53:673-684.&lt;/ref&gt;.
==Examples==

===Diet Reconstruction in Galapagos finches===
Both phylogenetic and character data are available for the radiation of finches inhabiting the [[wp:Galapagos Islands|Galapagos Islands]]. These data allow testing of hypotheses concerning the timing and ordering of character state changes through time via ancestral state reconstruction. During the dry season the diets of the 13 species of [[wp:Darwin's Finches|Galapagos finches]] may be assorted into three broad diet categories, first those that consume grain like foods are considered “granivores”, those that ingest arthropods are termed “insectivores” and those that consume vegetation are classified as “folivores”&lt;ref name=&quot;Schluter&quot;&gt;Schluter, D., T. Price, A.O. Mooers, and D. Ludwig. 1997. Likelihood of ancestor states in adaptive radiation. Evolution 51:1699-1711.&lt;/ref&gt;. Dietary ancestral state reconstruction using maximum parsimony recover 2 major shifts from an insectivorous state: one to granivory, and one to folivory (Figure x). Maximum-likelihood ancestral state reconstruction recovers broadly similar results with one significant difference: the common ancestor of the tree finch (''[[wp:Camarhynchus|Camarhynchus]]'') and ground finch (''[[wp:Geospiza|Geospiza]]'') clades is most likely granivorous rather than insectivorous (as judged by parsimony; Figure x). In this case this difference between ancestral states returned by maximum parsimony and maximum likelihood likely occurs as a result of the fact that ML estimates consider branch lengths of the phylogenetic tree&lt;ref name=&quot;Schluter&quot;/&gt;.

===Opsin genes===

===Species ranges of chorus frogs===

===HIV epidemics and infections===


==Complications==

===Uncertainty in tree reconstruction===
The first step in a comparative analysis often involves ancestral state reconstruction. Such analyses are often conducted using a single best estimate of the phylogenetic relationships among the taxa under study or a single consensus (summary of a set of trees) tree. The underlying assumption of this strategy is that the single tree is the truest depiction of the relationships among the taxa and the lengths of the branches on the tree. In fact, it is vanishingly rare to know the true phylogenetic tree and branch lengths with a high degree of confidence. Since ancestral state reconstructions performed on varying topologies and/or varying branch lengths on a phylogenetic tree can often yield radically different results this is a serious complication for ancestral state reconstruction.

===Heterotachy===
Heterotachy - variation in the rate at which a given site in a gene sequence alignment evolves over time - biases inferences from models (such as those oft employed in ancestral state reconstruction) which assume rates of evolution are constant.

===Model misspecification===
Another consequence of heterotachy and heterogeneous rates of character state transitions is that the use of uniform-rate models in ancestral state reconstruction may often result in inaccurate inferences of ancestral states.

==Software==
There are many software packages available which can perform ancestral state reconstruction a selection is described below:

First there are a number of packages within the R statistical language which are capable of inferring ancestral states notably: 

APE&lt;ref&gt;Paradis, E. 2006. Analysis of phylogenetics and evolution using R. New York, Springer. 211 pp.&lt;/ref&gt;  implements a variety of ancestral state reconstruction methods for both discrete and continuous characters.
Diversitree&lt;ref&gt;FitzJohn RG, 2012. Diversitree: comparative phylogenetic analyses of diversification in R. Methods in Ecology and Evolution 3:1084-1092&lt;/ref&gt; implements ancestral state reconstruction under Mk2 and BiSSE models.


[[wp:HYPHY_(software) | HyPhy]]&lt;ref&gt;Pond,S.L., S.D.W. Frost, and S.V. Muse. 2004. HyPhy: hypothesis testing using phylogenies. Bioinformatics 21:676-679&lt;/ref&gt; is a modular software package for hypothesis testing using phylogenies in a maximum likelihood framework.  It features a graphical user interface and a versatile batch language for customizing models of sequence evolution.  HyPhy implements a fast joint likelihood method of ancestral sequence reconstruction&lt;ref name=Pupko2000&gt;{{cite pmid|10833195}}&lt;/ref&gt; that can be readily adapted to reconstructing discrete ancestral character states or geographic ranges.

Mesquite&lt;ref&gt;Maddison, W.P., and D.R. Maddison. 2011. Mesquite: a modular system for evolutionary analysis. Version 2.75. http://mesquiteproject.org.&lt;/ref&gt; implements parsimony, maximum likelihood, and Bayesian methods of ancestral state reconstruction for both discrete and continuous characters and has several display methods for resulting reconstructions.

Bayes Traits&lt;ref&gt;Pagel, M.1999. Inferring the historical patterns of biological evolution. Nature 401:877-884.&lt;/ref&gt; is a computer package which performs analyses on discrete or continuous characters in a Bayesian framework and allows testing of hypotheses about models of evolution, ancestral states, and correlations among pairs of traits.

BEAST&lt;ref&gt;Drummond, A.J., Suchard, M.A., Xie, D. and Rambaut, A. 2012. Bayesian phylogenetics with BEAUti and the BEAST 1.7. Molecular Biology and Evolution 29:1969-73.&lt;/ref&gt; Also performs ancestral state and ancestral sequence reconstruction analyses.

==References==


&lt;references/&gt;

[[Category:PLoS Computational Biology drafts]]</text>
      <sha1>ma02909etquu2c2s79e1wjpopx7yccu</sha1>
    </revision>
    <revision>
      <id>3012</id>
      <parentid>3011</parentid>
      <timestamp>2013-08-12T00:39:09Z</timestamp>
      <contributor>
        <username>Jbjoy</username>
        <id>46</id>
      </contributor>
      <model>wikitext</model>
      <format>text/x-wiki</format>
      <text xml:space="preserve" bytes="14093">&lt;center&gt;&lt;big&gt;This is a draft in progress that has not yet been submitted to PLoS Computational Biology.&lt;/big&gt;&lt;/center&gt;
----
'''Jeffrey B. Joy&lt;sup&gt;1&lt;/sup&gt;, Rosemary M. McCloskey&lt;sup&gt;1&lt;/sup&gt;, Richard H. Liang&lt;sup&gt;1&lt;/sup&gt;, Art F. Y. Poon&lt;sup&gt;1&lt;/sup&gt;'''

&lt;sup&gt;1&lt;/sup&gt;BC Centre for Excellence in HIV/AIDS, Vancouver, Canada.

----

'''Ancestral reconstruction''' is the extrapolation back in time from measured characteristics of individuals (or populations) to their common ancestors.  It is an important application of [[wp:phylogenetics|phylogenetics]], the reconstruction and study of the evolutionary relationships among individuals, populations or [[wp:species|species]] to their ancestors.  Ancestral reconstruction can be used to recover different kinds of ancestral character states, including: the [[wp:Nucleic acid sequence|genetic sequence]] (ancestral sequence reconstruction); [[wp:Peptide sequence|amino acid sequence]] of a [[wp:protein|protein]]; the composition of a [[wp:genome|genome]], e.g., gene order; a measurable characteristic of an organism ([[wp:Phenotype|phenotype]]); and the [[wp:species distribution|geographic range]] of an ancestral population or species (ancestral range reconstruction).

Ancestral reconstruction relies on a sufficiently realistic [[wp:Substitution model|model of evolution]] to accurately recover ancestral states.  No matter how well the model approximates the actual evolutionary history, however, one's ability to accurately reconstruct an ancestor deteriorates with increasing evolutionary time between that ancestor and its observed descendants.  Additionally, more realistic models of evolution are inevitably more complex and difficult to calculate.    Progress in the field of ancestral reconstruction has relied heavily on the [[wp:Moore's law|exponential growth of computing power]] and the concomitant development of efficient [[wp:Algorithm|computational algorithms]] (e.g., &lt;ref name=Pupko2000&gt;{{cite pmid|10833195}}&lt;/ref&gt;).  Methods of ancestral reconstruction are often applied to a given [[wp:Phylogeny|phylogenetic tree]] that has already been inferred from the same data.  While convenient, this approach has the disadvantage that its results are contingent on the accuracy of a single phylogenetic tree.  In contrast, some researchers&lt;ref name=Pagel04&gt;{{cite pmid|15545248}}&lt;/ref&gt; advocate a more computationally-intensive Bayesian approach that accounts for the uncertainty in tree reconstruction by evaluating ancestral reconstructions over many trees.

==History==

Attempts to focus a lens deep in time on characteristics of the past have a venerable history. Indeed, the concept of ancestral reconstruction is often credited to [[wp:Emile_Zuckerkandl|Emile Zuckerkandl]] and [[wp:Linus_Pauling|Linus Pauling]].  Motivated by the development of techniques for determining the [[wp:Peptide sequence|primary (amino acid) sequence]] of proteins by [[wp:Frederick_Sanger|Frederick Sanger]] in 1955 &lt;ref name=Sanger1951&gt;{{cite pmid|1197535}}&lt;/ref&gt;, Zuckerkandl and Pauling&lt;ref name=Zuckerkandl1963&gt;{{cite journal | author = Pauling L, Zuckerkand E, Henriksen T, Lövstad R | title = Chemical Paleogenetics: Molecular &quot;Restoration Studies&quot; of Extinct Forms of Life | journal = Acta Chemica Scandinavica | year = 1963 | volume = 17 | issue = supl. | pages = 9–16 | doi = 10.3891/acta.chem.scand.17s-0009 }}&lt;/ref&gt; postulated that such sequences could be used to infer not only the [[wp:Phylogenetics|phylogeny]] relating the observed protein sequences, but also the ancestral protein sequence at the earliest point (root) of this tree.  However, the idea of reconstructing ancestors from measurable biological characteristics had already been developing in the field of [[wp:Cladistics|cladistics]], one of the precursors of modern phylogenetics.  Cladistic methods, which appeared as early as 1901, infer the evolutionary relationships of species on the basis of the distribution of shared characteristics, of which some are inferred to be descended from common ancestors.

==Models==


===Discrete-state models===
Markov k-state 1 parameter model

Asymettrical Markov k-state 2 parameter model
===Continuous-state models===
Brownian motion (one parameter ML)

Ohrnstein-Uhlenbeck (two parameter ML)

Binary State Speciation and Extinction (BiSSE)

Stable models of continuous character evolution

Continuous characters evolving on a phylogenetic tree are typically modelled under a one-dimensional Brownian motion process with a constant rate. Brownian motion models behave well for neutrally evolving characters however in reality character evolution may often depart from neutrality and gradualism. Stable models of continuous character evolution are a generalization of Brownian motion models which relaxes assumptions of neutrality and gradualism by considering increments to evolving characters to be drawn from a heavy-tailed stable distribution. &lt;ref&gt;Elliot, M. and A.O. Mooers. 2013. Inferring ancestral states witout assuming neutrality or gradualism using a stable model of character evolution. arXiv:1302.5104 [q-bio.PE]&lt;/ref&gt;. 

===Migration models===


==Methods and algorithms==

Ancestral reconstruction considers two main objects - a phylogenetic tree, which represents the evolutionary relationships between organisms, and a model of evolution, which describes the process by which changes occur along the branches of the tree. Thus, ancestral reconstruction can be thought of as a two-step process, first estimating a phylogenetic tree, and then using the tree and model to estimate states at internal nodes (ie. common ancestors). Some methods, such as parsimony, perform both these steps concurrently. On the other hand, both steps may be performed separately and with different methods, for example, by using Bayesian inference to estimate a phylogeny and maximum likelihood to reconstruct the ancestral states.

===Parsimony===

Parsimony attempts to find the phylogeny, and ancestral states, which minimize the total number of evolutionary changes. 

For example, consider the three species &quot;human&quot;, &quot;cat&quot;, and &quot;dog&quot;, and the characteristic &quot;number of legs&quot;. One possible scenario giving rise to these three species is that a common ancestor, &quot;A&quot;, possessing two legs, diverged into the species &quot;cat&quot; and another species, &quot;B&quot;, which also had two legs. Later, &quot;B&quot; diverged into &quot;human&quot; and &quot;dog&quot;. This scenario involves a total of two evolutionary changes in the characteristic &quot;number of legs&quot; -- one on the branch from &quot;A&quot; to &quot;cat&quot;, and one on the branch from &quot;B&quot; to &quot;dog&quot;.

An alternative scenario swaps the positions of &quot;cat&quot; and &quot;human&quot;, and supposes &quot;B&quot; had four legs. This reduces the total number of evolutionary changes to one -- namely, the transition from four legs to two along the branch from &quot;A&quot; to &quot;B&quot;. This scenario is more parsimonious than the first, since it involves fewer evolutionary changes. Note, however, that parsimony does not tell us whether &quot;A&quot; had two or four legs, as both possibilities involve the same number of changes.[[File:Parsimony_legs.png|500px|thumb|right|The right scenario is more parsimonious than the one on the left. Red lines represent evolutionary changes.]]

===Maximum likelihood===
Maximum likelihood (ML) methods of ancestral state reconstruction determine the set of ancestral states considering the full phylogenetic tree at once while also considering the length of the branches in the phylogenetic tree under a stochastic model of evolution&lt;ref&gt;Pagel, M. 1999. The maximum likelihood approach to reconstructing ancestral character states of discrete characters on phylogenies. Systematic Biology 48:612-622,&lt;/ref&gt;. Thus, ML methods determine the state that maximizes the probability of the states observed at the tips of the phylogenetic tree, given a model of evolution (as described above), while allowing the states at all other nodes to vary and incorporating the length of branches in the phylogenetic tree along which change occurs. 

===Bayesian inference===
[truncated: 26,899,760 more chars]
